# Supplementary material for: Longitudinal Metabolomics Profiling of Parkinson’s Disease-Related α-Synuclein A53T Transgenic Mice
Source: PLoS One. 2015 Aug 28;10(8):e0136612. doi: 10.1371/journal.pone.0136612 (PMC4552665; doi:10.1371/journal.pone.0136612)
Supplement: S1 Data — (XLSX) [file pone.0136612.s001.xlsx]

## Sheet: Scaled raw data
												SAMPLE_NAME	NCIA-09281	NCIA-09282	NCIA-09283	NCIA-09284	NCIA-09285	NCIA-09286	NCIA-09287	NCIA-09288	NCIA-09289	NCIA-09290	NCIA-09291	NCIA-09292	NCIA-09293	NCIA-09294	NCIA-09295	NCIA-09296	NCIA-09297	NCIA-09298	NCIA-09299	NCIA-09300	NCIA-09301	NCIA-09302	NCIA-09303	NCIA-09304	NCIA-09305	NCIA-09306	NCIA-09307	NCIA-09308	NCIA-09309	NCIA-09310	NCIA-09311	NCIA-09312
												SAMPLE_ID	1664254	1664255	1664256	1664257	1664258	1664259	1664260	1664261	1664262	1664263	1664264	1664265	1664266	1664267	1664268	1664269	1664270	1664271	1664272	1664273	1664274	1664275	1664276	1664277	1664278	1664279	1664280	1664281	1664282	1664283	1664284	1664285
												CLIENT_IDENTIFIER	1	2	3	4	5	6	7	8	11_F661	10	11_D14	12	13	14	15	16	17	18	19	20	21	22	23	24	25	26	27	28	29	30	31	32
												AGE	3mo	3mo	3mo	3mo	3mo	3mo	3mo	3mo	18mo	18mo	18mo	18mo	18mo	18mo	18mo	18mo	3mo	3mo	3mo	3mo	3mo	3mo	3mo	3mo	18mo	18mo	18mo	18mo	18mo	18mo	18mo	18mo
												CLIENT_TUBE_ID	1	2	3	4	5	6	7	8	9	10	11	12	13	14	15	16	17	18	19	20	21	22	23	24	25	26	27	28	29	30	31	32
												EARTAG	D638	D698	D692	D690	D719	D720	D721	D736	F661	A1	D14	D12	X-3	D27	F861	A140	D635	D686	D737	D738	D740	D741	D742	D743	I626	580	569	570	F862	F863	F864	955
												GENOTYPE	nTg	nTg	nTg	nTg	nTg	nTg	nTg	nTg	nTg	nTg	nTg	nTg	nTg	nTg	nTg	nTg	P/A	P/A	P/A	P/A	P/A	P/A	P/A	P/A	P/A	P/A	P/A	P/A	P/A	P/A	P/A	P/A
												GROUP	1	1	1	1	1	1	1	1	2	2	2	2	2	2	2	2	3	3	3	3	3	3	3	3	4	4	4	4	4	4	4	4
PATHWAY_SORTORDER	BIOCHEMICAL	SUPER_PATHWAY	SUB_PATHWAY	COMP_ID	PLATFORM	CHEMICAL_ID	RI	MASS	CAS	PUBCHEM	KEGG	Group HMDB_ID	nTg_3mo	nTg_3mo	nTg_3mo	nTg_3mo	nTg_3mo	nTg_3mo	nTg_3mo	nTg_3mo	nTg_18mo	nTg_18mo	nTg_18mo	nTg_18mo	nTg_18mo	nTg_18mo	nTg_18mo	nTg_18mo	PA_3mo	PA_3mo	PA_3mo	PA_3mo	PA_3mo	PA_3mo	PA_3mo	PA_3mo	PA_18mo	PA_18mo	PA_18mo	PA_18mo	PA_18mo	PA_18mo	PA_18mo	PA_18mo
1450	1,2-dipalmitoylglycerol	Lipid	Diacylglycerol	35727	GC/MS	850	2600	313.3	40290-32-2;	99931		HMDB07098	1.2487	0.925	1.1959	1.5071	1.1899	1.1468	0.9605	0.8456	0.885	0.9327	0.9236	0.9895	0.9635	0.756	1.3176	1.0105	1.4189	1.5368	0.9886	1.5314	1.0927	1.2814	0.9548	0.9123	0.8736	1.1738	0.6607	0.9664	1.1419	1.0122	0.9631	1.0576
1451	1,3-dipalmitoylglycerol	Lipid	Diacylglycerol	35728	GC/MS	1730	2637	371.3	26657-95-4 ;	68149			1.304	0.7316	1.1111	1.5832	1.1485	1.1768	1.1331	1.0031	0.8351	0.9087	0.6406	0.8028	0.6715	0.6923	1.3316	0.9847	1.1881	1.4915	0.7651	1.8569	0.9806	1.1631	1.0067	0.8356	0.7978	1.1927	0.7881	0.7344	0.9969	1.2466	0.9092	1.0448
728	1,5-anhydroglucitol (1,5-AG)	Carbohydrate	Glycolysis, Gluconeogenesis, and Pyruvate Metabolism	20675	GC/MS	100000580	1788.7	217.1	154-58-5;		C07326	HMDB02712	0.8481	1.0389	0.649	1.1317	1.3306	0.8697	1.9714	1.0806	1.1088	0.8293	1.2581	1.3105	0.9595	1.1918	0.6233	0.8777	1.1008	0.7652	0.6031	0.9547	1.0091	1.1378	1.023	1.5187	0.8703	0.7753	0.895	1.1223	0.9909	1.186	0.9524	0.8018
1352	1-arachidonoylglycerophosphocholine (20:4n6)*	Lipid	Lysolipid	33228	LC/MS Pos	100001551	5554	544.3			C05208		1.0082	0.8274	1.0522	2.4075	0.9918	0.9231	0.378	3.8842	0.1	1.0595	1.1508	0.1803	1.197	0.5496	2.441	1.3205	3.3095	0.2408	3.6213	3.7512	1.0088	2.3239	0.1796	0.1463	0.8265	0.1	0.1	0.4933	0.1888	0.36	0.3618	1.6251
1381	1-arachidonoylglycerophosphoethanolamine*	Lipid	Lysolipid	35186	LC/MS Neg	100001571	5731	500.3				HMDB11517	1.3317	1.3845	0.9977	0.9027	1.1923	0.9833	1.079	1.2178	0.5765	0.8955	1.3255	0.5735	1.1615	1.5705	0.9738	1.1208	0.7075	0.6692	1.4181	1.3149	1.1355	1.0067	0.7397	0.8848	1.5309	0.8921	0.6896	0.4929	1.0023	0.822	0.8444	1.8492
1402	1-arachidonoylglycerophosphoinositol*	Lipid	Lysolipid	34214	LC/MS Neg	100001654	5479	619.4					1.2376	1.0683	1.1451	1.2367	0.8722	0.9847	1.4257	1.1825	0.9418	1.0642	1.2768	0.7474	1.5364	0.9126	1.2866	1.1671	0.823	0.9341	1.0112	0.7327	1.1993	1.0246	0.9888	0.6877	0.8304	0.9412	0.8244	0.8003	0.9737	1.0575	0.972	1.4359
1445	1-docosahexaenoylglycerol (1-monodocosahexaenoin)	Lipid	Monoacylglycerol	35153	LC/MS Neg	100001481	6180	415.3					0.9962	1.1938	1.4569	1.1791	0.7591	0.982	1.1561	1.2538	0.6371	0.7071	1.1162	0.8735	0.8613	1.2211	0.8005	0.8309	1.3642	1.021	0.7196	1.0568	1.0795	1.1094	1.0457	1.0038	0.8735	0.6752	0.6992	0.7989	0.8772	0.8518	1.0276	1.4424
1358	1-docosahexaenoylglycerophosphocholine (22:6n3)*	Lipid	Lysolipid	33822	LC/MS Pos	100001566	5518	568.4					0.6317	0.9443	0.8922	1.4188	1.028	1.0424	0.3556	2.0135	0.1511	1.0439	1.0363	0.1511	0.819	0.466	1.8028	1.0872	1.6414	0.181	2.1448	2.2119	1	1.0555	0.2338	0.1511	0.7257	0.4297	0.1511	0.2545	0.1511	0.1511	0.2723	1.2168
1388	1-docosahexaenoylglycerophosphoethanolamine*	Lipid	Lysolipid	44633	LC/MS Neg	100002060	5650	524.3					1.5227	1.2955	1.147	0.86	1.2332	0.7809	1.3113	1.2403	0.8921	0.9249	1.4024	0.8105	1.1045	0.9879	0.9373	1.0121	0.9746	0.7604	1.5463	1.3607	1.3982	0.8451	0.9402	0.8528	1.3895	0.9823	1.1636	0.8143	0.8799	1.0264	0.8276	1.7265
1349	1-eicosenoylglycerophosphocholine (20:1n9)*	Lipid	Lysolipid	44560	LC/MS Pos	100005352	5882.7	550.5					1	0.4184	0.2841	0.6888	1.1435	2.8617	0.5032	3.1212	0.2841	0.3609	0.9985	0.2841	1.4857	0.2841	6.1355	1.1657	2.8895	0.2841	0.3468	1.4462	2.8813	0.5499	0.2841	0.2841	0.2841	0.4928	0.2841	0.2841	0.2841	0.9449	0.2841	1.3244
1389	1-eicosenoylglycerophosphoethanolamine (20:1n9)*	Lipid	Lysolipid	44628	LC/MS Neg	100005376	6243.8	506.5					0.3364	1.1967	0.8506	1.2181	0.9702	0.8	0.7801	0.3364	1	0.7782	2.6387	1.2311	1.8618	1.2208	1.3368	0.3364	1.3407	1.1563	0.7094	0.645	1.9421	1.2185	0.6107	0.3639	0.811	0.4215	0.3364	1.0495	0.6405	1.8182	0.7663	2.1557
1341	1-linoleoylglycerophosphocholine (18:2n6)	Lipid	Lysolipid	34419	LC/MS Pos	100001395	5574	520.4		11988421	C04100		0.5522	0.9553	0.9304	1.6788	0.9164	0.7836	0.34	2.4354	0.34	0.9089	1.0447	0.395	1.2793	0.7448	1.5538	1.1539	3.1834	0.34	2.7093	2.5532	1.2628	1.6568	0.34	0.34	0.7527	0.34	0.34	0.34	0.34	0.34	0.34	0.7552
1326	1-myristoylglycerophosphocholine (14:0)	Lipid	Lysolipid	45453	LC/MS Pos	100001383	5481	468.3	20559-16-4;	460604		HMDB10379	0.6973	0.6973	0.7318	1.0552	0.7744	0.6973	0.6973	1.0019	0.6973	0.6993	0.9981	0.6973	0.6973	0.6973	1.1852	0.9042	1.3274	0.6973	1.5173	1.9206	1.0091	0.9	0.6973	0.6973	0.6973	0.6973	0.6973	0.6973	0.6973	0.6973	0.6973	0.6973
1435	1-oleoylglycerol (1-monoolein)	Lipid	Monoacylglycerol	21184	GC/MS	100000924	2181.2	397.4	111-03-5;	5283468		HMDB11567	1.1504	1.0481	1.0654	2.1316	0.8215	1.3169	0.8249	0.6237	1.1982	0.7968	0.9637	0.9157	1.0871	1.0046	1.8105	0.7074	1.3882	1.7855	0.5486	1.0861	0.9597	0.8111	1.1367	0.8564	0.9954	1.17	0.74	0.9771	1.0268	0.9127	0.9146	1.5627
1338	1-oleoylglycerophosphocholine (18:1)	Lipid	Lysolipid	33960	LC/MS Pos	100001272	5700	522.4	19420-56-5;	16081932			0.8612	0.9424	1.2065	2.0946	1.3593	1.3531	0.4827	2.5142	0.0637	1.2181	1.112	0.0876	1.2307	0.7751	2.736	1.3723	2.4828	0.2194	1.9076	2.8621	1.0576	1.6333	0.224	0.1581	0.8686	0.2018	0.0579	0.2907	0.2261	0.3605	0.4248	1.4671
1373	1-oleoylglycerophosphoethanolamine	Lipid	Lysolipid	35628	LC/MS Neg	100001569	5928	478.3	89576-29-4;	9547071		HMDB11506	0.6233	1.3622	1.317	1.0624	0.4066	0.6915	1.5893	0.876	0.5377	0.5822	1.923	1.0062	1.8119	1.3227	1.0137	0.5478	1.1591	0.8757	0.5887	0.7078	1.7768	0.9103	1.0094	0.7328	1.0983	0.4954	0.6038	0.9938	0.7315	1.8937	1.3091	2.1923
1419	1-oleoylglycerophosphoglycerol*	Lipid	Lysolipid	45968	LC/MS Neg	100005716	5586.8	509.5					2.3249	0.3908	0.2115	0.2115	0.7513	0.8673	2.735	1.0491	1.2753	1.6563	0.8972	1.1154	0.2115	0.2115	0.866	1.3972	0.8536	0.3046	1.2066	2.1618	0.5502	0.4602	0.9124	0.5221	2.6925	1.2932	1.6683	1.2011	0.9503	0.4669	1.5976	1
1396	1-oleoylglycerophosphoinositol*	Lipid	Lysolipid	36602	LC/MS Neg	100001777	5577	597.4					2.3591	1.3308	1.0128	1.1595	0.9889	0.7507	1.8416	0.5841	1.0748	1.3052	1.8338	0.9783	1.481	0.7089	0.8856	0.8872	0.8381	0.8007	0.6998	1.6385	1.2813	0.6161	0.8141	0.9754	1.4171	0.8989	1.2649	0.8153	0.8267	1.0111	1.1019	1.2078
1405	1-oleoylglycerophosphoserine	Lipid	Lysolipid	19260	LC/MS Neg	100000630	5607	522.3		9547099			1.6219	0.9524	0.8269	0.9241	0.9833	0.7172	1.3503	0.8857	0.653	1.1321	1.3056	0.4248	0.8294	1.1362	1.1775	0.8974	0.4248	1.0596	1.2929	1.6817	1.0167	0.8903	0.769	0.4248	1.6812	1.147	0.556	0.8456	0.9682	1.09	1.0506	1.2405
1364	1-oleoylplasmenylethanolamine*	Lipid	Lysolipid	44621	LC/MS Neg	100005372	6105.2	462.5					0.998	1.6466	0.9507	0.7925	0.4953	0.4861	1.5928	0.6512	0.8368	0.9473	2.9959	1.2493	2.8172	2.2133	1.3694	0.7043	1.0174	1.2276	0.4984	0.761	1.9585	0.9754	0.7179	0.7542	1.7907	0.9022	0.9907	1.002	1.0654	2.7202	1.5093	3.5161
1332	1-palmitoleoylglycerophosphocholine (16:1)*	Lipid	Lysolipid	33230	LC/MS Pos	100001511	5524	494.3					0.9091	0.9593	0.9516	1.5776	1.0423	1.1541	0.6148	1.7898	0.1552	1.2889	1	0.1552	0.916	0.578	1.9151	1.5829	1.6635	0.1552	1.958	2.2496	1.4013	0.9438	0.1552	0.289	0.8613	0.1552	0.1552	0.1552	0.1552	0.6954	0.3766	1.4623
1330	1-palmitoylglycerophosphocholine (16:0)	Lipid	Lysolipid	33955	LC/MS Pos	100001263	5671	496.4	17364-16-8;	86554			0.817	1.0438	1.1729	1.6801	1.2941	1.1288	0.6349	1.8866	0.0209	1.0873	1.3506	0.0795	1.007	0.6669	1.77	0.993	1.4272	0.2679	1.935	1.9951	1.1508	1.4755	0.2935	0.1554	0.9054	0.1684	0.0305	0.4338	0.1797	0.4826	0.4413	1.2998
1368	1-palmitoylglycerophosphoethanolamine	Lipid	Lysolipid	35631	LC/MS Neg	100001567	5940	452.3		9547069		HMDB11503	0.7719	1.4258	1.2222	1.1356	0.629	0.8762	1.5516	0.9917	0.7227	0.6518	1.7346	1.1106	2.0466	1.4059	1.0083	0.7164	1.0998	0.9777	0.7891	0.8484	1.8067	0.818	1.027	0.8186	1.0412	0.6621	0.661	0.9375	0.6986	1.7319	1.3427	1.5994
1415	1-palmitoylglycerophosphoglycerol*	Lipid	Lysolipid	45970	LC/MS Neg	100005717	5549.7	483.4		3300276			2.6809	1.2158	0.7799	1.1264	1.2929	0.9329	1.9393	0.9293	1.1174	1.9374	1.4373	0.4433	0.8813	0.5972	0.9196	1.6929	0.5617	0.8407	1.1789	2.0764	0.9935	0.5826	0.8287	0.6984	2.0573	1.9092	1.2673	0.6646	0.9174	0.5941	1.8412	1.0065
1391	1-palmitoylglycerophosphoinositol*	Lipid	Lysolipid	35305	LC/MS Neg	100001655	5573	571.3					1.183	1.5156	1.1217	1.2117	0.719	0.9375	1.2184	0.8737	0.7489	1.0027	1.7919	0.8327	1.4538	1.0325	1.0595	0.9723	0.858	0.9983	0.7444	1.0024	1.0504	0.9719	1.0574	0.7571	0.8594	1.0017	0.9345	0.9049	0.9214	1.1226	0.749	1.3207
1362	1-palmitoylplasmenylethanolamine*	Lipid	Lysolipid	39270	LC/MS Neg	100003000	6153	436.4					1.0126	1.7298	1.2797	1.2957	0.5142	0.8205	1.8215	0.7947	0.5724	0.5704	2.0288	1.0311	1.5527	1.6829	0.8421	0.6349	1.5028	1.2057	0.5947	0.7766	1.9468	1.17	0.9874	0.7162	0.7708	0.5476	0.5871	0.8868	0.7522	1.9811	1.1894	2.3373
1433	1-stearoylglycerol (1-monostearin)	Lipid	Monoacylglycerol	21188	GC/MS	100000932	2186.6	399.4	123-94-4;31566-31-1;	24699	D01947		1.1269	0.9089	1.1097	1.7164	1.0291	1.2422	0.9443	0.7912	0.879	0.9551	1.1813	0.8836	0.8426	0.9206	1.423	0.7457	1.3764	1.3737	0.6877	1.1554	0.9492	1.1094	1.3751	0.9544	0.8365	0.9709	0.7008	1.0609	0.9127	1.4614	1.0524	1.1114
1336	1-stearoylglycerophosphocholine (18:0)	Lipid	Lysolipid	33961	LC/MS Pos	100001271	5844	524.4	19420-57-6;	497299			3.2314	0.4608	0.5243	1.265	3.0554	3.7775	1.2145	5.2825	0.0871	0.995	1.005	0.3061	2.9709	0.2335	6.137	2.9801	4.9666	0.1721	1.0951	1.8427	4.6596	0.9145	0.1516	0.1054	0.4687	0.6165	0.1098	0.17	0.2892	1.4582	0.302	2.8693
1371	1-stearoylglycerophosphoethanolamine	Lipid	Lysolipid	34416	LC/MS Neg	100001461	6200	480.4	69747-55-3;	9547068		HMDB11130	1.008	2.0342	1.2811	1.1179	0.6757	0.6117	1.7239	0.6963	0.7507	0.6097	2.4685	0.992	2.4277	1.7103	0.9175	0.6063	1.508	1.2123	0.7224	0.7614	2.6748	1.2405	1.1292	0.7628	0.8862	0.59	0.7831	0.9737	0.6605	2.4237	1.0995	2.9752
1394	1-stearoylglycerophosphoinositol	Lipid	Lysolipid	19324	LC/MS Neg	100000656	5800	599.4	796963-93-4;				0.7816	1.5872	3.0464	1.2306	0.5693	0.7828	1.5281	0.9338	1.2401	0.5709	1.6394	1.1288	1.2844	3.2929	0.874	0.6698	1.8138	0.9932	0.5945	0.612	1.401	0.9284	2.3086	1.0068	0.6163	0.6081	0.6189	1.8944	0.724	1.273	0.8109	1.5039
1404	1-stearoylglycerophosphoserine*	Lipid	Lysolipid	45966	LC/MS Neg	100004327	5798.7	524.4		9547101			1.2883	1.4698	0.8736	1.0912	1.2823	0.961	0.7497	0.6319	0.8785	1.0265	1.3145	0.7429	1.3577	0.8558	1.0074	1.0785	0.6326	1.0179	1.5027	1.0506	1.715	1.0335	0.7387	0.5516	0.9806	0.9926	0.7936	0.785	0.9578	1.3286	0.4891	1.3516
1363	1-stearoylplasmenylethanolamine*	Lipid	Lysolipid	39271	LC/MS Neg	100003001	6500	464.4					1.8164	0.5785	1.4431	2.02	0.9278	1.5078	1.0162	0.8593	0.9144	1.3982	0.7407	0.9263	0.8849	0.5955	1.5407	1.2591	1.5252	0.5209	1.4765	1.8429	0.4392	0.7833	0.7465	1.4103	1.9728	0.9773	1.0597	0.9838	1.6259	0.4686	1.3538	0.1007
948	10-heptadecenoate (17:1n7)	Lipid	Long Chain Fatty Acid	33971	LC/MS Neg	100001278	5558	267.3	29743-97-3;	5312435			0.6961	0.8071	1.413	1.04	0.6489	0.9432	1.4517	0.7898	0.8015	0.8581	1.0985	1.0236	1.0485	1.4959	1.0036	0.9964	1.1059	0.802	0.716	1.0867	1.0372	0.8679	0.9856	1.0902	1.1643	0.5593	0.8221	0.9874	0.8236	1.0783	1.3614	1.5556
958	10-nonadecenoate (19:1n9)	Lipid	Long Chain Fatty Acid	33972	LC/MS Neg	100001277	5775	295.4	73033-09-7;	5312513			0.6716	1.0871	1.2738	0.9791	0.5484	0.5682	1.7995	0.9981	1.3571	0.7477	1.3391	1.576	1.0019	2.9106	1.2362	0.7708	1.0466	0.693	0.5965	0.7485	0.9104	0.6268	1.5911	1.4978	1.2862	0.7174	0.9337	1.2865	0.9097	0.793	1.7496	1.6311
1266	12-HETE	Lipid	Eicosanoid	37536	LC/MS Neg	100002167	5295	319.3	73837-14-6;			HMDB06111	0.8703	0.7299	1.0254	1.1267	0.8249	0.8394	0.884	0.6781	1.2242	1.0678	0.9421	1.3315	0.9905	0.9926	1.2855	1.4217	0.837	0.7705	0.9306	0.9765	1.1315	0.7707	1.0897	1.0074	1.1043	0.8715	0.8157	1.0964	1.1452	1.2213	1.3569	1.4884
1267	15-HETE	Lipid	Eicosanoid	37538	LC/MS Neg	100000565	5271	319.3	54845-95-3;	5280724	C04742	HMDB02110	1.4541	0.9835	1.5234	1.1316	1.2716	1.3643	0.8626	1.272	0.9983	0.9854	0.6209	1.1007	0.9	0.7083	0.7631	1.3929	1.486	1.0508	1.195	1.2852	1.1337	0.8761	0.9599	1.3475	0.9464	1.0926	0.6961	0.9563	0.9095	0.8241	0.8453	1.0017
77	2-aminoadipate	Amino Acid	Lysine Metabolism	6146	GC/MS	381	1686.5	260.1	542-32-5;1118-90-7;	469	C00956	HMDB00510	1.2665	1.4042	1.3441	1.4032	1.2434	1.2521	1.4142	0.8389	0.9204	0.3595	1.317	0.7786	0.538	1.0143	0.4648	0.5495	1.6744	1.7898	0.8004	1.1434	2.5121	1.8118	1.077	0.5186	0.6505	1.0868	0.224	0.656	0.8414	0.6743	0.6809	0.9857
1353	2-arachidonoylglycerophosphocholine*	Lipid	Lysolipid	35256	LC/MS Pos	100001554	5524	544.3					0.7807	1.2907	0.898	1.5997	1	1.371	0.3613	2.3749	0.0671	1.3406	1.0819	0.0919	1.1407	0.8467	2.3579	1.5294	2.4896	0.1492	2.3366	2.6835	1.658	1.4683	0.2251	0.1509	0.7951	0.0671	0.083	0.3201	0.1676	0.8013	0.4512	1.5909
1382	2-arachidonoylglycerophosphoethanolamine*	Lipid	Lysolipid	34656	LC/MS Pos	100001674	5525	502.3					0.8281	0.9448	1.0523	1.1627	1.1499	1.2416	0.6148	1.62	0.0488	1.167	1.0687	0.0857	1.1141	0.8105	1.852	1.4309	1.7963	0.2976	1.652	1.4566	1.3207	1.1699	0.2942	0.2195	0.9477	0.1677	0.0719	0.3503	0.2874	0.8626	0.5186	1.1268
1403	2-arachidonoylglycerophosphoinositol*	Lipid	Lysolipid	38077	LC/MS Neg	100002470	5456	619.3					1.4252	1.1738	1.2786	1.2179	0.9881	1.0938	1.2094	0.8355	0.771	1.1658	1.3701	0.9113	0.9644	1.0652	1.1654	0.8878	1.0119	0.6897	0.6586	0.594	1.0435	0.6256	0.8174	0.7061	0.8149	1.0769	0.6825	0.8815	1.0721	0.689	1.1364	1.3575
1359	2-docosahexaenoylglycerophosphocholine*	Lipid	Lysolipid	35883	LC/MS Pos	100001565	5507	568.3					0.6939	1.2308	0.9038	2.0685	0.9965	1.0721	0.388	2.3967	0.0797	1	1.093	0.0797	1.3218	0.657	1.7184	1.2187	1.8626	0.1865	1.9354	2.7713	1.6791	1.3298	0.2244	0.2439	0.6226	0.0797	0.0797	0.3204	0.116	0.9053	0.4738	1.6187
1384	2-docosahexaenoylglycerophosphoethanolamine*	Lipid	Lysolipid	34258	LC/MS Pos	100002061	5512	526.2					0.843	1.0848	1.0304	1.3298	1.0829	1.1956	0.7154	1.5396	0.0469	1.0832	0.9696	0.1131	1.1565	0.7443	1.3729	1.2244	1.4762	0.3672	1.5157	1.6431	1.3661	1.2292	0.3612	0.2406	0.7451	0.1553	0.0646	0.4236	0.2612	0.8622	0.578	1.1097
1383	2-docosapentaenoylglycerophosphoethanolamine*	Lipid	Lysolipid	34875	LC/MS Pos	100002065	5548	528.2					0.7038	0.9342	1.2356	1.7789	1.4498	1.111	0.5071	2.1584	0.0186	1.2172	1.1408	0.0307	1.171	0.5583	2.1098	1.0658	2.1577	0.2009	1.8171	2.0347	1.3034	1.2135	0.1153	0.1246	0.8375	0.1043	0.0541	0.2038	0.0955	0.561	0.325	1.3785
1387	2-eicosapentaenoylglycerophosphoethanolamine*	Lipid	Lysolipid	43254	LC/MS Pos	100004564	5448	500.1					0.6244	0.7774	1	1.6698	1.1809	1.1716	0.4599	2.8806	0.1792	1.0259	0.6989	0.1792	1.2149	0.397	1.747	1.1854	1.9874	0.3394	2.3768	2.8449	1.4414	1.3642	0.3113	0.236	0.8252	0.1792	0.1792	0.2802	0.1982	0.4407	0.3493	1.522
1045	2-hydroxyglutarate	Lipid	Fatty Acid, Dicarboxylate	37253	GC/MS	100002070	1576	247	40951-21-1;	43	C02630	HMDB00606	4.5228	0.6306	0.8051	1.0473	0.9538	1.0295	0.9705	3.3073	4.3004	3.4246	5.0005	0.6607	0.5547	0.6718	0.6385	3.1118	5.04	0.496	0.5242	3.4887	5.1946	4.7616	0.4838	0.4315	3.235	4.3597	0.4844	5.1446	0.7908	0.6124	0.6733	4.8669
1168	2-hydroxypalmitate	Lipid	Fatty Acid, Monohydroxy	35675	LC/MS Neg	100001579	5508	271.3	764-67-0;	92836			0.7347	1.1463	1.2197	1.0351	0.609	0.6132	1.3946	0.9649	0.5427	0.5646	1.4612	0.5522	1.3731	1.3723	0.7086	0.774	1.451	1.3064	0.6929	0.8407	1.7795	1.2818	1.1701	0.8057	0.8095	0.6442	0.4401	1.1141	0.9497	1.7144	1.3325	1.7577
1169	2-hydroxystearate	Lipid	Fatty Acid, Monohydroxy	17945	LC/MS Neg	1239	5705	299.4	629-22-1;	69417	C03045		0.6826	1.9729	0.9487	1.222	0.4678	0.9874	0.8815	0.4573	0.5627	0.6767	2.9744	0.3802	2.5058	1.8605	0.9969	1.0173	1.1134	1.842	0.6714	0.7702	2.9083	1.9776	1.0031	0.6277	0.6938	0.7032	0.3927	1.1511	1.5019	3.2914	1.165	3.7872
1342	2-linoleoylglycerophosphocholine*	Lipid	Lysolipid	35257	LC/MS Pos	100001557	5544	520.4					0.4417	0.8947	0.7145	1.4635	1.4013	0.8636	0.4074	2.0706	0.3535	1.0125	1.0003	0.3535	0.9943	0.4693	1.5053	1.2813	1.9087	0.3535	1.6045	2.0831	1.4549	1	0.395	0.3535	0.694	0.3535	0.3535	0.3535	0.3535	0.3535	0.3535	0.9978
1378	2-linoleoylglycerophosphoethanolamine*	Lipid	Lysolipid	34666	LC/MS Pos	100001776	5541	478.3					0.6629	0.8366	0.6907	1.5539	1.5211	1.166	0.7299	1.6158	0.1546	1.1849	0.7938	0.1546	1.2541	0.6353	1.7773	1.4347	1.3062	0.3054	1.1897	1.9128	0.9619	1.0381	0.374	0.1546	1.0547	0.1546	0.1546	0.3657	0.2457	0.6148	0.4643	1.06
1327	2-myristoylglycerophosphocholine*	Lipid	Lysolipid	35626	LC/MS Pos	100001563	5450	468.3					0.511	0.7933	0.6188	1.3624	1.3641	0.511	0.6613	0.9102	0.511	1	0.511	0.511	0.511	0.6773	1.4335	0.7999	1.3961	0.511	1.1807	1.3538	1.0598	1.4997	0.511	0.511	1.0258	0.511	0.511	0.8525	0.511	0.511	0.511	0.674
1436	2-oleoylglycerol (2-monoolein)	Lipid	Monoacylglycerol	35848	GC/MS	100000943	2170	410.1	3443-84-3;	5319879			0.4156	1.7722	0.694	2.2713	0.4156	0.4156	1.0936	0.4156	1.4843	0.6323	0.4159	0.4156	0.8486	1.2891	1.2578	0.4156	1.1274	0.4156	0.4156	0.4156	0.8273	0.9099	0.4156	0.4156	0.4156	0.4156	0.4156	0.7664	0.4156	0.4156	0.4156	1.0901
1340	2-oleoylglycerophosphocholine*	Lipid	Lysolipid	35254	LC/MS Pos	100001556	5640	522.4					0.7155	1.0309	1.0286	1.6356	1.2393	0.9989	0.457	1.9953	0.0846	1.0011	1.3345	0.0846	0.9524	0.7548	1.8139	1.2217	1.4631	0.1858	1.715	2.1566	1.0718	1.406	0.2416	0.1005	0.9525	0.1469	0.0846	0.3954	0.1709	0.4698	0.4076	1.1477
1374	2-oleoylglycerophosphoethanolamine*	Lipid	Lysolipid	35687	LC/MS Neg	100001651	5848	478.3					0.7217	1.0009	1.4795	1.0591	0.7163	1.1432	1.2282	1.0044	0.4738	0.8306	1.1804	0.947	1.577	1.0635	1.4197	0.8515	1.3004	0.8114	0.799	0.9272	1.4266	0.9991	0.8859	0.7	1.0294	0.5909	0.5075	0.9472	0.8638	1.3482	1.0666	1.4084
1406	2-oleoylglycerophosphoserine*	Lipid	Lysolipid	37948	LC/MS Neg	100002312	5577	522.3					1.1735	0.849	0.7763	1.2479	0.5367	1.009	1.1572	0.8968	0.6853	0.5367	1.1447	0.7254	1.4623	0.7772	1.1065	0.991	0.5367	1.104	0.7027	0.8357	1.0765	0.608	0.6354	0.6299	1.4791	0.8924	1.1195	1.1112	1.0212	1.1208	0.989	1.538
1431	2-palmitoylglycerol (2-monopalmitin)	Lipid	Monoacylglycerol	33419	GC/MS	100001048	2108	129	23470-00-0;	123409			1.6036	0.9353	0.7745	1.2732	0.9673	1.4715	0.7568	0.6495	1.117	0.8351	1.2677	1.4209	1.134	1.0013	0.9313	1.0369	1.0069	1.4018	0.7771	0.9356	0.9987	1.0169	0.7447	1.139	0.8407	1.0396	0.7364	0.6304	1.2674	0.9897	1.1175	0.9891
1331	2-palmitoylglycerophosphocholine*	Lipid	Lysolipid	35253	LC/MS Pos	100001562	5604	496.3					0.6576	1.0981	1.1281	1.8508	1.1631	1	0.5392	1.9396	0.0233	0.9708	1.0284	0.053	1.0158	0.552	1.6794	1.1681	2.1948	0.2498	1.8352	1.9958	1.2868	1.6293	0.2452	0.1141	0.7145	0.1454	0.0233	0.3251	0.1428	0.5189	0.375	1.2455
1369	2-palmitoylglycerophosphoethanolamine*	Lipid	Lysolipid	35684	LC/MS Pos	100001652	5598	454.2					0.7691	0.8234	1.2129	1.5132	1.3332	1.0278	0.6857	2.0351	0.0587	1.2168	1.0557	0.0587	1.3608	0.5479	1.8604	1.1733	2.0467	0.3549	1.9278	1.9184	1.2693	1.5712	0.2727	0.1745	0.9461	0.1823	0.0773	0.2874	0.2807	0.6341	0.3566	1
2911	2-pyrrolidinone	Xenobiotics	Chemical	31675	GC/MS	100001081	1190.9	142	616-45-5 ;	12025		HMDB02039	0.973	1.8891	1.1944	1.4018	0.626	0.9275	1.4569	0.6156	0.8896	0.7259	1.7646	1.4895	1.7535	2.0196	0.7165	0.8138	1.8058	1.9005	0.725	0.7634	2.8723	1.5542	1.3486	1.1849	0.9286	0.8263	1.0104	1.2516	0.9226	0.9499	0.9896	0.8867
1434	2-stearoylglycerol (2-monostearin)	Lipid	Monoacylglycerol	34059	GC/MS	100001047	2178	341.3	621-61-4;	79075			1.2236	0.7828	0.7211	0.7211	0.7211	0.7211	0.7211	0.7211	0.7211	0.7211	1.2627	0.7211	0.7211	0.7211	0.7211	0.7211	0.7211	0.7211	0.7211	0.7211	0.7211	0.7211	0.7211	0.7211	0.7211	0.7211	0.7211	0.7211	0.7211	0.7211	1	0.7211
1395	2-stearoylglycerophosphoinositol*	Lipid	Lysolipid	39223	LC/MS Neg	100003008	5751.6	599.4					1.1131	0.7286	4.1241	0.7562	1.0663	0.5955	5.6851	1.805	1.9144	0.75	0.5922	3.0733	0.8871	3.3432	0.7005	0.9391	3.7314	0.5534	1.0609	0.7324	0.7471	0.4408	2.2726	1.4481	1.0881	0.4697	1.6236	1.7879	0.4303	0.6366	1.4989	0.4433
1491	24(S)-hydroxycholesterol	Lipid	Sterol	36866	GC/MS	1510	2392	413.3	2140-46-7;		C13550	HMDB01419	0.8287	0.9989	1.0011	1.448	0.808	0.7145	1.0644	0.7163	0.8949	0.8977	1.3675	0.9653	0.6873	1.4637	1.1163	0.7645	1.075	1.386	0.7627	0.9008	1.0323	1.0541	1.139	0.8216	1.051	0.9117	0.8058	1.1862	0.9384	1.0704	1.134	1.2653
2187	3'-dephosphocoenzyme A	Cofactors and Vitamins	Pantothenate and CoA Metabolism	18289	LC/MS Neg	100000138	2010	686.2	3633-59-8;	444485	C00882	HMDB01373	0.2979	0.9595	0.6672	1.0342	0.2979	0.2979	0.8394	0.6498	1.1473	0.2979	1.6913	0.9171	3.2371	0.9572	0.6699	0.2979	0.9658	1.7874	0.2979	0.2979	2.0901	2.1363	0.2979	0.2979	0.2979	0.6751	1.1433	1.387	0.2979	3.0865	0.7906	1.8469
138	3,4-dihydroxyphenylacetate	Amino Acid	Phenylalanine and Tyrosine Metabolism	18296	GC/MS	100000449	1773.5	384.1	102-32-9;	547	C01161	HMDB01336	0.8626	0.8837	0.9506	1.1002	1.0055	1.2337	1	0.4734	1.6504	0.7241	2.1915	1.179	1.1936	1.5157	1.0888	1.0967	0.9967	1.2068	0.4382	0.4382	0.8772	0.5193	1.3145	1.2136	0.8579	0.8839	0.9844	1.1177	0.7664	1.1337	0.8417	0.8989
116	3-(4-hydroxyphenyl)lactate	Amino Acid	Phenylalanine and Tyrosine Metabolism	32197	LC/MS Neg	240	1395	181.1	6482-98-0;	9378	C03672	HMDB00755	1.1552	1.0812	1.4328	1.2064	1.2554	1.2526	1.2502	0.9229	0.8141	0.6798	0.7988	0.6795	0.5011	0.7586	0.6691	1.0235	1.1311	1.1689	0.881	1.0531	1.7532	1.6884	0.8954	1.0958	0.9217	0.7634	1.8439	0.9697	0.6518	0.9765	0.9248	1.2822
1157	3-dehydrocarnitine*	Lipid	Carnitine Metabolism	32654	LC/MS Pos	100001508	1020	160.2	10457-99-5;	6991982	C02636	HMDB12154	1.1335	0.8533	0.8617	0.9281	0.8991	0.8359	0.8059	0.8598	0.9956	1.2885	1.1466	1.4601	0.7652	1.2764	0.9462	1.1302	0.9263	1.4446	0.4897	0.6715	2.1185	2.0332	2.2068	1.8461	0.9742	1.009	0.8678	1.0863	1.0409	0.8805	1.0044	1.1917
745	3-phosphoglycerate	Carbohydrate	Glycolysis, Gluconeogenesis, and Pyruvate Metabolism	1414	GC/MS	132	1754	299	80731-10-8;		C00597	HMDB00807	0.7705	0.7157	0.7929	1.0856	0.3196	0.6377	0.4961	0.6649	1.0885	0.7732	1.7515	1.2392	1.4081	0.9722	1.1061	0.3787	1.293	1.5296	0.4964	0.7197	0.5897	0.5726	0.5398	0.5521	1.1656	1.2539	1.0278	1.2992	1.4637	2.2697	1.7621	2.0013
341	4-acetamidobutanoate	Amino Acid	Polyamine Metabolism	1558	GC/MS	1113	1510.2	158	3025-96-5;	18189	C02946	HMDB03681	0.9224	1.0757	1.108	1.3267	0.8162	0.845	1.2846	0.9326	0.8465	0.6586	0.9702	0.8099	1.1374	1.2386	1.0226	0.9296	1.082	1.061	1.2298	0.9816	1.2073	1.2982	1.3374	1.0012	0.9988	0.7771	0.4156	1.0303	0.7661	1.1009	0.8911	0.934
346	4-guanidinobutanoate	Amino Acid	Guanidino and Acetamido Metabolism	15681	LC/MS Pos	100000096	1085	146.1	463-003;463-00-3;	500	C01035	HMDB03464	0.9238	1.3535	1.0783	1.1273	1.3034	1.2721	1.8316	0.8485	0.8852	1.0127	0.9301	0.7376	2.0951	0.9224	0.9836	0.8053	0.7953	1.1551	1.0162	1.5544	1.9791	0.614	0.7962	0.9427	0.5631	1.5083	0.9873	0.6541	1.226	1.0656	1.032	0.5801
1261	5-HETE	Lipid	Eicosanoid	37372	LC/MS Neg	100002137	5372	319.2	73307-52-5;	9862886		HMDB11134	1.2409	1.1107	1.7736	1.4002	1.0948	1.6413	0.9216	1.0894	0.6909	0.8547	1.203	0.9668	0.8074	0.9305	0.8195	1.1723	1.3831	1.0293	1.0498	1.3646	1.4299	0.7952	1.3063	1.4642	0.7448	0.737	0.5808	0.7351	0.9165	0.7342	0.8674	0.9707
201	5-hydroxyindoleacetate	Amino Acid	Tryptophan Metabolism	437	GC/MS	71	1983.2	290	54-16-0;	1826	C05635	HMDB00763	0.8918	1.0632	1.1647	1.0606	0.8555	0.6537	1.0036	0.8006	1.4349	0.9433	1.6755	1.1139	1.3798	1.6642	0.8423	0.722	1.0278	1.3875	0.4625	1.0129	1.2511	1.0611	0.9964	0.8299	0.7867	0.957	1.539	0.9412	0.9756	0.9656	0.941	1.0843
337	5-methylthioadenosine (MTA)	Amino Acid	Polyamine Metabolism	1419	LC/MS Pos	212	2427	298.1	2457-80-9;	439176	C00170	HMDB01173	1.1141	1.1049	0.9887	0.9542	1.1095	1.0649	0.9068	1.125	0.8538	0.7941	0.923	1.008	0.6863	0.8497	0.9748	1.0317	0.923	1.1223	0.7406	1.1283	1.1665	1.1113	0.992	0.9724	1.1134	1.0443	1.245	1.0319	0.9173	0.9428	0.8057	1.0594
356	5-oxoproline	Amino Acid	Glutathione Metabolism	1494	LC/MS Neg	1021	744	128.2	98-79-3;	7405	C01879	HMDB00267	0.9468	1.0166	0.9245	0.9241	0.8623	0.8445	0.9774	0.7959	1.0853	0.8876	1.1131	1.0598	1.2737	1.0971	0.9335	0.9658	1.0763	1.0453	0.9109	0.8784	1.2065	0.959	0.9381	1.0168	1.0526	0.9583	1.4384	1.1119	0.9834	1.4147	1.1488	1.2956
1229	6-keto prostaglandin F1alpha	Lipid	Eicosanoid	20476	LC/MS Neg	100000571	4180	369.3	58961-34-8;58962-34-8;	5280888	C05961	HMDB02886	0.8928	0.8519	0.6036	0.8454	0.8047	0.8112	0.9935	0.6217	1.1002	1.0658	1.062	0.8762	0.899	1.2768	0.5661	0.8417	1.0438	1.4914	0.7119	0.5063	1.5828	1.1939	0.9949	1.0382	1.0051	1.1226	1.2195	1.1487	0.7673	1.9745	1.1144	1.4171
1489	7-alpha-hydroxycholesterol	Lipid	Sterol	35692	GC/MS	100001602	2300	456.2	566-27-8;	107722	C03594	HMDB01496	0.4799	1.2494	1.1343	1.3288	0.4799	0.7072	1.137	0.9096	0.8135	0.6699	1.2737	0.5339	1.0589	1.1095	1.2314	0.4799	1.0023	1.6385	0.4799	0.4799	1.2929	1.0928	1.5076	0.4799	0.7922	0.8145	0.6131	0.9194	0.4799	0.7809	0.874	0.9977
1490	7-beta-hydroxycholesterol	Lipid	Sterol	35092	GC/MS	100001095	2340	456.4	566-27-8;	473141		HMDB06119	0.7282	1.0108	0.9998	1.3127	1.0002	0.753	1.0775	1.1517	0.6203	0.7298	1.1279	0.7122	0.6872	0.9998	1.1762	0.6364	1.151	1.3359	1.0447	1.3253	1.0406	1.2005	1.0721	0.6526	0.6587	0.5619	0.5746	0.9528	0.6998	1.124	0.7291	1.1609
1140	acetylcarnitine	Lipid	Fatty Acid Metabolism(Acyl Carnitine)	32198	LC/MS Pos	100000802	1203	204.2	5080-50-2;	1	C02571	HMDB00201	1.421	1.103	1.1113	1.1584	0.8793	1.1442	1.375	1.013	2.79	1.7365	1.4421	1.7213	0.9001	0.9798	0.717	0.9405	0.7033	0.8131	0.4454	0.7157	0.7146	0.9513	0.9826	0.8695	0.8579	1.0273	1.9856	1.1109	0.9356	0.9936	1.0064	1.1587
1162	acetylcholine	Lipid	Neurotransmitter	18790	LC/MS Pos	1749	866	146.1	60-32-1;	187	C01996	HMDB00895	1.1982	1.1634	0.9225	1.3047	0.8165	0.7914	1.626	0.6712	0.9571	1.5369	1.0171	0.9713	2.0488	0.685	0.8849	1.0267	0.9633	1.0757	0.4114	1.1716	1.3229	0.7027	1.0678	0.9829	0.945	1.3459	1.0946	0.958	1.5026	1.0412	0.8756	0.7669
2050	adenine	Nucleotide	Purine Metabolism, Adenine containing	554	GC/MS	880	1804.2	264	73-24-5;	190	C00147	HMDB00034	1.0446	1.3006	0.8701	1.1381	0.7497	0.9894	0.981	0.8415	1.0849	0.7076	1.0487	0.899	0.6359	1.1415	0.6753	0.5303	1.2202	1.1932	0.6993	0.7763	1.0057	1.1767	1.2168	1.0025	0.7837	0.9381	1.1523	1.1318	0.7318	1.0472	0.9975	1.2357
2049	adenosine	Nucleotide	Purine Metabolism, Adenine containing	555	LC/MS Pos	798	1650	268.1	58-61-7;	60961	C00212	HMDB00050	1.0826	1.1883	1.0276	1.0864	1.0603	1.4096	1.0163	1.4742	0.8943	0.9287	0.8864	0.9046	0.9314	1.2092	1.0222	0.9837	1.181	1.0824	0.8422	1.1114	1.0453	1.2619	1.3641	0.9798	0.7146	0.9135	0.6683	0.8	0.8755	0.877	0.7712	0.9003
2044	adenosine 2'-monophosphate (2'-AMP)	Nucleotide	Purine Metabolism, Adenine containing	36815	LC/MS Pos	100001694	1625	348.1	130-49-4;	94136	C00946	HMDB11617	0.9393	1.0469	0.8234	0.9839	0.7991	1.0193	0.8576	0.373	1.307	1.8924	1.3799	1.733	0.373	1.1139	1.2777	1	0.6999	0.8726	0.373	1.0837	0.373	1.1369	0.8868	0.9734	2.0458	1.5444	1.0274	0.8622	0.9615	0.373	0.5157	0.373
2045	adenosine 3',5'-cyclic monophosphate (cAMP)	Nucleotide	Purine Metabolism, Adenine containing	2831	LC/MS Neg	207	1979	328.1	60-92-4;	6076	C00575	HMDB00058	0.914	0.9952	1.3063	1.0048	0.849	0.8926	0.9905	0.8469	1.0623	0.8032	1.186	1.1655	1.0072	1.3607	0.5881	0.8464	0.9746	0.9587	0.5881	1.0483	1.1423	1.0972	0.9341	1.1031	0.7736	0.7741	1.0983	0.5881	0.8036	1.1936	1.4999	1.0219
2041	adenosine 5'-diphosphate (ADP)	Nucleotide	Purine Metabolism, Adenine containing	3108	LC/MS Neg	208	700	426.1	20398-34-9;	6022	C00008	HMDB01341	1.0885	0.9129	0.9957	0.9195	0.8772	1.1633	1.129	1.0225	0.7987	1.0288	0.9453	0.9654	1.0043	1.1172	0.7306	1.0384	1.0995	0.8974	0.8649	0.9839	1.4436	1.3204	0.4432	1.0065	0.8973	1.1075	1.1397	1.2197	0.8198	1.2686	0.6944	0.9481
2042	adenosine 5'-monophosphate (AMP)	Nucleotide	Purine Metabolism, Adenine containing	32342	LC/MS Pos	209	1210	348.1	149022-20-8;	6083	C00020	HMDB00045	1.3304	1.129	1.0791	1.0302	0.9591	1.111	1.1591	0.9808	0.896	0.9437	0.9263	0.8563	0.7991	0.7598	0.7916	1.0455	0.9197	1.0698	0.6018	0.9656	1.0666	1.0152	1.0941	1.0064	0.8051	1.0639	1.035	1.0937	1.1087	0.9237	0.9936	0.831
2040	adenosine 5'-triphosphate (ATP)	Nucleotide	Purine Metabolism, Adenine containing	33449	LC/MS Neg	210	700	506	51963-61-2;	5957	C00002	HMDB00538	0.9958	0.9302	1.0836	1.2348	0.6463	0.9774	1.1052	0.8784	1.1399	0.6034	1.4151	0.9832	0.8666	0.8473	0.9268	1.2187	1.1041	1.0684	0.8905	0.8383	0.6976	1.013	1.0088	0.6034	0.8854	1.0487	1.2309	0.6602	1.0288	1	1.1278	1.07
989	adrenate (22:4n6)	Lipid	Polyunsaturated Fatty Acid (n3 and n6)	32980	LC/MS Neg	100001193	5684	331.3	2091-25-0;	5497181	C16527	HMDB02226	0.8332	1.8282	1.1699	0.9551	0.6119	0.8248	1.3666	0.8607	0.8581	0.7349	1.3965	1.0055	0.7285	2.4239	0.8901	1.1332	1.4319	0.7721	0.953	0.9663	1.1262	0.9835	1.5283	1.0468	1.1225	0.8126	0.7131	1.0188	0.9945	1.2821	1.1292	2.3222
24	alanine	Amino Acid	Alanine and Aspartate Metabolism	1126	GC/MS	811	1147.6	115.9	56-41-7;	5950	C00041	HMDB00161	1.0288	1.1217	0.9786	1.0632	0.9471	1.0173	1.0326	0.7826	0.8129	0.7047	0.9668	0.9827	0.9712	1.2002	0.8493	0.9013	1.0732	1.0423	0.7904	0.8666	1.1621	1.079	0.9753	0.9343	1.064	1.033	0.905	1.1902	0.9727	1.1099	1.0438	1.234
2037	allantoin	Nucleotide	Purine Metabolism, (Hypo)Xanthine/Inosine containing	1107	GC/MS	1002	1809.8	518.3	97-59-6;	204	C02350	HMDB00462	0.8873	1.2677	0.8732	1.3323	1.2811	0.8759	1.8981	0.3351	1.2511	1.0627	1.6812	1.1019	0.976	1.7636	0.8493	0.3783	0.9921	1.1015	0.6078	0.4304	0.9502	0.6989	1.1112	0.8385	1.0079	1.6432	0.951	1.4425	0.724	0.7969	1.07	1.1902
16	allo-threonine	Amino Acid	Glycine, Serine and Threonine Metabolism	15142	GC/MS	100000272	1417.8	219	28954-12-3;	99289	C05519	HMDB04041	0.8478	1.3016	1.209	1.232	0.6353	0.8651	1.0069	0.637	0.8361	0.3404	1.3154	1.4692	0.9651	1.2381	1.0325	0.9093	1.1877	1.2802	0.5634	0.8965	1.1642	1.1535	1.2552	0.735	0.9375	0.9294	0.8085	1.0293	0.9931	0.9687	1.0626	1.0744
235	alpha-hydroxyisovalerate	Amino Acid	Leucine, Isoleucine and Valine Metabolism	33937	GC/MS	100001300	1208	145.1	600-37-3;	99823		HMDB00407	0.9873	1.1675	2.2143	1.4761	1.0897	0.7447	1.3144	2.1289	0.673	0.4284	0.4853	1.0127	1.1415	1.2554	0.711	0.6119	1.0343	0.9849	0.4749	0.6192	1.8628	1.126	1.5416	0.9347	0.373	1.3698	0.9185	0.9599	1.1734	0.7994	1.3879	0.7871
2197	alpha-tocopherol	Cofactors and Vitamins	Tocopherol Metabolism	1561	GC/MS	1105	2305.4	502.5	59-02-9;10191-41-0;	14985	C02477	HMDB01893	0.6285	0.9953	1.0489	1.483	0.7771	0.6675	0.915	0.5197	0.9987	1.0435	1.4211	0.7044	1.0333	1.7182	0.7543	0.8051	1.0013	1.1943	0.6343	1.0314	0.9244	1.0333	0.7824	0.6357	0.971	1.0873	1.2941	1.4443	0.746	1.5777	1.0936	1.4574
381	anserine	Peptide	Dipeptide Derivative	15747	LC/MS Neg	100000044	1126	239.2	10030-52-1;	112072	C01262	HMDB00194	0.907	0.8912	0.784	0.8467	0.6028	1.0139	0.7475	0.7209	1.131	0.7787	1.4333	1.1863	1.3225	1.2639	1.0417	0.8717	0.9669	0.8882	0.4961	0.7105	0.8267	0.9861	0.8049	1.1206	1.3389	1.1891	1.5522	1.138	1.0257	1.1675	1.0423	1.1892
773	arabinose	Carbohydrate	Pentose Metabolism	575	GC/MS	828	1631.6	217	28697-53-2;	66308	C00216	HMDB00646	0.9209	1.1005	0.823	1.0529	1.0369	1.0078	0.8861	0.6482	0.9656	0.8389	1.3432	1.134	1.1102	1.2266	0.7207	0.9584	1.0735	0.9922	0.6521	0.8705	1.1255	0.9405	0.9662	0.8944	1.0108	1.0988	0.9774	1.2247	0.8569	1.0576	1.0456	1.1756
778	arabitol	Carbohydrate	Pentose Metabolism	38075	GC/MS	100000012	1687.5	307.1	7643-75-6;	94154	C00474	HMDB01851	0.8555	1.1246	1.077	1.0174	0.8999	1.0723	0.6846	0.8413	1.1405	0.8091	1.3708	0.9201	1.0271	1.7239	0.4842	1.0418	1.2534	1.1046	0.3497	0.8042	0.9745	0.7036	0.9385	0.9014	0.9359	1.1659	0.9506	1.2417	0.9826	1.0376	1.0491	1.2099
960	arachidate (20:0)	Lipid	Long Chain Fatty Acid	1118	GC/MS	893	2071.2	369.3	506-30-9;	10467	C06425	HMDB02212	1.233	1.1857	1.4605	1.5772	1.0029	0.8866	1.0133	0.8312	1.1735	0.9266	1.0347	0.7455	0.87	0.9971	1.0387	0.6548	1.3428	1.1919	0.9122	0.8365	1.1818	1.1049	1.2206	1.0217	0.8166	0.7927	0.6419	0.9031	0.9943	0.9901	1.1368	0.7401
988	arachidonate (20:4n6)	Lipid	Polyunsaturated Fatty Acid (n3 and n6)	1110	LC/MS Neg	229	5525	303.4	506-32-1;	444899	C00219	HMDB01043	0.9388	1.1916	1.1329	1.1206	0.7061	0.8364	1.255	0.9154	0.9983	0.8578	1.3352	0.986	1.2895	1.4878	1.0017	0.9715	0.9604	0.8883	0.7875	0.8651	1.2302	0.8903	1.1975	1.1367	1.1502	0.8703	0.9326	1.0142	0.8765	1.147	1.2003	1.5272
298	arginine	Amino Acid	Urea cycle; Arginine and Proline Metabolism	1638	LC/MS Pos	231	650	175.2	1119-34-2;	232	C00062	HMDB00517	0.918	1.1241	1.0069	1.0617	0.8949	0.9742	1.1006	0.8598	1.0235	1.0497	1.0875	1.0299	1.0086	0.9952	1.0192	1.0048	1.0133	1.0962	0.8613	0.8205	1.0111	0.9359	0.7932	1.1458	0.9839	0.9037	0.8586	0.9477	0.9031	0.975	1.0334	0.989
303	argininosuccinate	Amino Acid	Urea cycle; Arginine and Proline Metabolism	15497	LC/MS Pos	232	689	291.2	156637-58-0;	16950828	C03406	HMDB00052	1.1661	1.1101	1.1655	0.9572	1.0205	1.0673	1.1942	0.8971	1.0039	0.6975	0.9841	0.8406	1.1266	0.9428	0.9797	0.9554	1.2266	1.0595	0.9194	0.9455	1.488	1.3424	0.9257	1.0568	0.7296	1.0341	0.8793	0.8405	0.9122	1.185	0.9961	1.1741
2192	ascorbate (Vitamin C)	Cofactors and Vitamins	Ascorbate and Aldarate Metabolism	1640	GC/MS	233	1850.1	332.1	134-03-2;		C00072	HMDB00044	0.8843	1.189	0.9297	1.2225	0.8736	0.9209	1.0346	0.7566	0.9004	0.8041	1.2828	1.077	0.9763	1.4242	0.7901	0.824	1.1021	1.2824	0.6369	0.91	1.0522	1.0441	1.1241	0.9805	1.0104	1.0362	0.8616	1.179	0.9703	1.0267	0.9896	1.0942
29	asparagine	Amino Acid	Alanine and Aspartate Metabolism	11398	GC/MS	917	1651.2	231	70-47-3;	6267	C00152	HMDB00168	0.9614	1.1329	0.7986	1.1888	0.9677	0.8482	1.1607	0.6116	1	0.8035	1.1113	1.1983	0.8941	1.5728	0.9182	0.6116	1.1632	1.2585	0.9047	0.7279	1.5011	1.0054	1.096	0.8769	1.0169	0.7783	0.7485	1.188	0.7005	0.9434	1.0747	1.5085
27	aspartate	Amino Acid	Alanine and Aspartate Metabolism	15996	GC/MS	234	1529.7	232	56-84-8;	5960	C00049	HMDB00191	0.9635	1.134	0.8256	1.0598	0.7919	0.8139	0.9786	0.7583	1.1254	0.9203	1.2554	1.0895	1.0697	1.244	0.7976	0.8271	1.0637	1.1778	0.7214	0.8541	1.0808	0.9853	1.0602	0.9951	1.0359	1.0424	0.8975	1.1671	0.9243	1.0049	0.8636	1.0382
2127	beta-alanine	Nucleotide	Pyrimidine Metabolism, Uracil containing	55	GC/MS	244	1451.8	174	56-41-7;107-95-9;	239	C00099	HMDB00056	1.0212	1.0368	0.8255	1.1475	0.9066	0.8682	0.9767	0.7772	1.2799	1.1381	1.0818	1.2366	0.9599	1.0676	0.9248	0.987	1.0173	0.9722	0.8475	0.9952	0.8217	0.9247	0.9293	1.0927	1.0625	1.1631	1.0048	1.126	0.9671	1.3478	0.9178	1.2531
1626	beta-muricholate	Lipid	Primary Bile Acid Metabolism	31885	LC/MS Neg	100001066	4787	407.4	2393-59-1;	5283853	C17726	HMDB00415	1	1	1	1	1	1	1	1	1	1	1	1	1	1	1	1	1	1	1	1	1	1	1	1	1	1	1	1	1	1	1	1
214	C-glycosyltryptophan*	Amino Acid	Tryptophan Metabolism	32675	LC/MS Pos	100001949	1912	367.1					1.0554	1.1585	0.9626	0.9451	0.9135	1.0518	1.0405	0.901	0.9536	0.9455	1.1724	0.9756	1.0545	1.0446	0.7523	0.9061	1.1448	0.9904	0.6866	0.9409	1.0195	1.1018	0.9747	1.1311	0.9635	1.0371	0.7616	1.0747	0.9106	1.0096	1.0472	1.0564
1509	campesterol	Lipid	Sterol	39511	GC/MS	100001269	2353	343.4	474-62-4;	173183	C01789	HMDB02869	0.8093	1.1783	1.6697	1.203	1.0366	0.7589	1.2872	1.0721	0.9705	0.9818	1.2714	0.8186	1	0.9337	1.0685	0.7295	0.955	0.9709	0.8926	1.7768	1.1209	1.0234	1.3648	0.9908	0.7549	0.8191	0.7136	1.0631	0.8805	1.2186	1.111	0.7136
931	caproate (6:0)	Lipid	Medium Chain Fatty Acid	32489	LC/MS Neg	926	2766	115.2	142-62-1;	8892	C01585	HMDB00535	1.0758	0.8824	1.062	1.1297	1.2252	1.214	1.1568	0.9959	1.0041	1.0993	0.82	0.8318	0.7951	0.7595	0.9229	0.982	1.1212	1.1758	0.9476	1.1734	1.0726	1.2085	1.0774	0.933	0.6619	0.8969	0.7467	0.8914	1.0617	1.0267	0.8451	0.9957
933	caprylate (8:0)	Lipid	Medium Chain Fatty Acid	32492	LC/MS Neg	932	4367	143.2	124-07-2;	379	C06423	HMDB00482	0.9456	0.8226	0.9979	0.8393	1.1714	0.9769	1.0968	1.1815	0.9745	1.2875	0.816	0.9727	0.9172	1.034	1.3061	1.3289	0.8637	0.7907	1.1177	0.9909	0.956	0.6678	1.1367	1.1979	1.0744	1.0021	1.114	0.8615	1.1475	0.7584	1.1017	1.153
1156	carnitine	Lipid	Carnitine Metabolism	15500	LC/MS Pos	100000007	702	162.2	461-05-2;	10917	C00318	HMDB00062	1.0033	1.0092	0.9433	1.0858	0.8566	0.9529	0.9657	0.8731	1.1544	0.9783	1.0491	1.1576	1.1439	1.0067	0.9371	0.9137	0.9973	0.9711	0.8161	0.8837	1.0122	1.0027	1.0361	0.9757	0.9612	1.0404	1.1905	1.086	0.8905	1.0692	0.9795	1.0496
378	carnosine	Peptide	Dipeptide Derivative	1768	LC/MS Neg	249	813	225.2	305-84-0;	439224	C00386	HMDB00033	0.8838	0.8141	0.7163	0.7472	0.6208	0.8205	0.7566	0.8585	1.1712	1.022	1.3233	1.1537	1.191	1.5688	1.1798	0.978	0.8632	0.8449	0.638	0.8646	0.9111	0.8646	0.9218	1.0556	1.6523	1.2825	1.6377	1.2094	1.0809	1.1252	1.0443	1.3262
1289	chiro-inositol	Lipid	Inositol Metabolism	37112	GC/MS	100001859	1857	318.1	643-12-9;				1.1572	1.4463	1.3227	1.7908	1.2711	0.7628	1.3963	0.8249	1.1601	0.9495	1.7692	0.8875	0.9966	0.8903	0.5077	0.5799	1.7847	1.9291	0.5628	0.9303	1.9115	1.355	1.9162	1.7066	1.1262	0.6703	0.6149	1.0034	0.773	0.7081	0.81	0.5291
1620	cholate	Lipid	Primary Bile Acid Metabolism	22842	LC/MS Neg	136	5148	407.4	81-25-4;	221493	C00695	HMDB00619	0.7096	0.7096	0.7096	0.7096	0.7096	0.7096	0.7096	0.7096	0.7096	0.7096	0.7096	0.7096	0.7096	0.7096	0.7096	0.7096	0.7096	1.0598	0.7096	0.7815	0.7096	1	0.7096	0.7096	0.7096	0.7096	10.2446	0.7096	0.7096	0.7096	0.7096	0.7096
1486	cholesterol	Lipid	Sterol	63	GC/MS	266	2316.9	329.3	57-88-5;	11025495	C00187	HMDB00067	0.924	1.0071	1.1501	1.1925	1.145	1.0265	1.1187	1.3095	0.7974	0.8573	0.9908	0.8521	0.9774	1.0138	1.6112	0.8712	1.2842	1.1973	1.1474	1.5063	1.0421	1.2795	1.2169	0.8904	0.8947	0.9844	0.8147	0.9929	0.8264	0.9152	0.9103	0.9026
1316	choline phosphate	Lipid	Phospholipid Metabolism	34396	LC/MS Pos	267	695	184.1	72556-74-2;	1014	C00588	HMDB01565	0.9671	1.1271	1.0792	1.1239	0.975	0.9907	1.0523	0.942	0.97	0.8935	1.0389	0.9071	1.1037	1.0271	0.9353	0.9136	1.0826	1.1223	1.0381	1.0009	1.1468	1.0804	0.9991	1.0205	0.8355	0.9035	0.903	0.9737	0.9617	1.0771	0.9904	1.0841
909	cis-aconitate	Energy	TCA Cycle	12025	LC/MS Neg	1829	603	173.1	585-84-2;	643757	C00417	HMDB00072	1.039	0.9275	1.0046	0.9519	1.1027	0.8587	1.0915	0.9019	1.1061	0.9954	1.1048	1.0596	0.9634	1.1412	0.9157	0.9748	1.1135	0.9387	1.0122	0.7618	1.2102	0.9042	0.9592	0.944	1.1245	0.9759	1.2552	0.9843	1.178	1.2925	0.9952	1.4815
953	cis-vaccenate (18:1n7)	Lipid	Long Chain Fatty Acid	33970	GC/MS	100001228	1987	339.3	506-17-2;	5282761	C08367		0.9383	0.9926	1.0703	1.1758	0.8951	1.0183	1.1116	0.7394	0.9735	0.9301	1.128	0.9061	1.0679	1.1346	1.108	0.7297	1.1594	1.3058	0.6768	0.7443	1.0415	1.0862	1.0942	0.9487	0.8676	0.9504	0.991	1.1336	1.0074	1.0193	0.9844	0.9274
908	citrate	Energy	TCA Cycle	1564	GC/MS	1124	1763.4	273.1	77-92-9;	311	C00158	HMDB00094	0.8534	1.3882	1.0125	1.3156	0.9361	0.8405	1.015	0.5821	0.9875	0.7178	1.2462	1.1177	1.1017	1.2086	0.7078	0.7066	1.4082	1.4298	0.6433	0.7788	1.1826	1.3299	1.0678	0.8705	0.8712	0.8083	1.1352	1.4063	0.8472	0.8997	1.0901	0.9265
302	citrulline	Amino Acid	Urea cycle; Arginine and Proline Metabolism	2132	LC/MS Pos	391	715	176.1	372-75-8;	833	C00327	HMDB00904	1.0804	1.0323	0.9509	1.022	0.8712	0.8582	1.0332	0.7793	0.8324	0.7774	0.9634	0.8598	1.2382	1.0265	0.9531	0.9948	1.2017	1.1654	0.955	0.8725	1.2773	1.0574	1.1907	1.1078	0.902	0.7844	0.9837	1.0379	0.9546	1.4271	1.0052	1.5272
2188	coenzyme A	Cofactors and Vitamins	Pantothenate and CoA Metabolism	2936	LC/MS Neg	270	1600	766.1	85-61-0;18439-24-2;	317	C00010	HMDB01423	1.0032	1.5781	0.4441	0.8303	0.3318	0.4246	0.7122	0.673	1.4766	0.3318	1.5253	0.9968	2.268	1.0978	0.4799	0.6754	1.3092	2.1477	0.3318	0.3318	2.1322	1.2614	0.5455	0.3318	0.5693	0.7143	1.3833	1.4991	0.4169	3.0881	0.7192	1.4257
1555	corticosterone	Lipid	Steroid	5983	LC/MS Pos	272	4856	347.2	50-22-6;	5753	C02140	HMDB01547	0.6982	0.8398	0.6982	0.6982	0.6982	0.6982	0.6982	0.6982	1.16	1.3202	0.8249	0.7467	1.8476	1.8021	0.6982	0.6982	0.6982	1.2077	0.6982	0.6982	0.935	0.6982	0.6982	0.6982	0.8127	0.6982	0.6982	0.6982	0.6982	0.6982	0.6982	1.065
324	creatine	Amino Acid	Creatine Metabolism	27718	LC/MS Pos	1221	758	132.1	57-00-1;	586	C00300	HMDB00064	1.0063	1.2477	1.1311	1.2252	0.9907	0.9937	1.0435	0.8462	1.1444	1.0723	1.0266	1.132	1.4655	0.9547	0.8253	0.9172	0.989	0.9196	0.9031	0.8447	0.9841	1.0122	0.9334	0.9789	0.8547	1.0875	0.9697	1.0824	1.0633	1.3862	0.9418	1.2438
327	creatine phosphate	Amino Acid	Creatine Metabolism	33951	GC/MS	100000112	1898	351.2	922-32-7;	5879548602	C02305	HMDB01511	1.4096	0.4442	0.5481	0.4442	0.4442	0.4442	0.8807	1.3169	2.6486	0.6266	1.9793	0.4442	0.4442	0.4442	0.4442	0.8568	0.7741	0.4442	0.4442	0.7383	0.4442	0.4442	0.4442	0.4442	0.4442	0.4442	1.44	2.9279	0.6863	1.8094	1.1193	0.4442
325	creatinine	Amino Acid	Creatine Metabolism	513	LC/MS Pos	275	730	114.1	60-27-5;	588	C00791	HMDB00562	0.9974	1.0937	0.9074	1.0763	0.9001	1.0022	0.944	0.8461	1.0406	1.0086	0.9745	1.0441	1.0041	0.9664	0.9978	1.0963	0.9749	1.1132	0.7914	0.9346	0.8424	1.0869	0.9763	1.094	0.9629	1.0233	1.0623	0.9918	1.0628	1.0497	0.9653	1.0259
283	cysteine	Amino Acid	Methionine, Cysteine, SAM and Taurine Metabolism	31453	GC/MS	800	1560.1	218	52-90-4;56-89-3;	58626419722	C00097	HMDB00574	0.7192	1.1483	0.9063	0.9332	0.9041	0.761	1.063	0.9973	0.9579	0.9774	1.4432	1.3556	0.9247	1.3611	0.9583	0.787	1.1241	1.0027	0.9239	0.7946	1.2628	1.1704	1.0846	1.0907	1.1094	0.91	0.9456	1.2778	0.8615	1.2775	1.1161	1.2318
351	cysteine-glutathione disulfide	Amino Acid	Glutathione Metabolism	35159	LC/MS Pos	100001437	821	427.1	13081-14-6;	4247235		HMDB00656	0.9258	1.1362	1.034	1.1027	0.9472	0.8299	0.9766	0.8057	1.1075	1.0385	1.1434	0.9859	0.775	1.0936	0.8875	1.0357	1.2432	1.0229	0.8376	0.7153	1.0174	1.0064	1.2231	1.1834	1.0279	0.9269	0.446	0.9936	0.9321	0.8993	0.9429	1.0782
2133	cytidine	Nucleotide	Pyrimidine Metabolism, Cytidine containing	514	LC/MS Pos	827	1065	244	65-46-3;	6175	C00475	HMDB00089	0.9543	0.9868	0.9776	1.0043	0.8546	1.1118	0.8942	0.9957	0.8155	1.0251	1.0299	1.4794	1.2901	1.3016	0.7841	0.9272	1.2095	1.0352	0.8181	0.8152	1.08	0.9259	1.0859	1.0966	0.8848	0.8603	1.1185	1.1051	0.8551	1.2988	0.9357	1.1379
1317	cytidine 5'-diphosphocholine	Lipid	Phospholipid Metabolism	34418	LC/MS Pos	1220	777	489.1	33818-15-4;		C00307		1.4613	1.2485	1.2817	1.1065	1.1933	1.1693	0.9302	1.0904	1.0623	0.9096	0.9672	0.9966	0.9045	0.8733	0.6052	0.9995	1.1827	1.1724	0.9494	0.9832	1.2204	1.5047	1.0054	0.9064	0.8435	1.096	1.0005	0.9474	1.0607	0.8818	0.8083	0.9901
2130	cytidine 5'-monophosphate (5'-CMP)	Nucleotide	Pyrimidine Metabolism, Cytidine containing	2372	LC/MS Pos	282	887	324	63-37-6;	7058165	C00055	HMDB00095	1.1169	1.1058	1.0742	1.0212	0.9932	1.0826	1.0077	0.9255	1.0031	0.9628	0.9279	0.9288	0.8606	1.1008	0.6961	0.9185	1.1781	0.8889	0.6375	0.9513	0.9707	1.0832	1.0307	1.0717	0.9683	1.076	1.0224	1.0747	0.9521	0.9969	0.9882	1.0604
1323	cytidine-5'-diphosphoethanolamine	Lipid	Phospholipid Metabolism	34410	LC/MS Pos	100001407	765	447	72842-05-8;	293	C00570	HMDB01564	1.1343	1.1286	1.2301	1.2885	1.162	1.0227	1.156	0.9863	0.9437	1.0271	0.9253	1.2095	0.8368	0.754	0.7975	1.015	1.079	1.0917	0.625	1.1312	0.9187	1.1702	0.8996	0.964	0.9654	1.1816	0.9437	0.8583	0.9205	1.0137	0.7351	0.8861
2193	dehydroascorbate	Cofactors and Vitamins	Ascorbate and Aldarate Metabolism	1659	GC/MS	301	1800	245.1	490-83-5;	835	C05422	HMDB01264	0.6856	1.1112	1.0851	1.1271	0.8857	0.9338	1.3153	0.8958	0.8531	1.1126	1.7598	1.0271	1.1168	1.0841	1.1576	0.8703	1.2448	0.9872	1.2606	0.6919	1.5229	1.0128	1.3681	1.0939	0.9011	0.8711	0.807	0.6495	0.4863	0.9433	0.7716	0.7175
1155	deoxycarnitine	Lipid	Carnitine Metabolism	36747	LC/MS Pos	100001662	759	146.1	6249-56-5;	725	C01181	HMDB01161	1.0118	1.2726	1.0203	1.1435	0.9424	0.7082	1.2665	0.9755	1.0022	1.0159	1.0614	0.3666	1.6468	0.6157	0.788	0.8433	1.2034	1.0438	0.6563	0.9457	1.2896	0.8325	0.6985	0.7602	0.9338	0.9978	1.0786	0.7095	1.0599	1.027	0.6638	1.4384
1485	desmosterol	Lipid	Sterol	6065	GC/MS	306	2329.1	129.1	313-04-2;	439577	C01802	HMDB02719	1.0195	0.9805	1.4464	1.0559	0.9757	0.804	1.4631	1.6587	0.9072	0.8985	1.2082	0.9376	0.5339	1.2985	0.5339	0.7668	1.427	1.1736	1.765	1.2489	1.2506	1.5927	1.4595	1.1564	0.8684	0.7828	0.7277	0.9478	0.9269	0.5339	0.6385	0.9775
992	dihomo-linoleate (20:2n6)	Lipid	Polyunsaturated Fatty Acid (n3 and n6)	17805	LC/MS Neg	1231	5722	307.3	2091-39-6;	6439848	C16525		0.7597	1.1716	1.2987	1.1066	0.5692	0.707	1.8521	0.9366	0.9843	0.6309	1.2145	1.2758	1.1218	2.4929	0.9276	0.7252	1.0362	0.7896	0.6444	0.7942	1.0157	0.7423	1.3999	1.2959	1.1375	0.662	0.7741	1.094	0.6949	0.7764	1.5553	1.5234
987	dihomo-linolenate (20:3n3 or n6)	Lipid	Polyunsaturated Fatty Acid (n3 and n6)	35718	LC/MS Neg	100001739	5600	305.4	17046-59-2 ;	5312529	C03242	HMDB02925	0.9185	1.2024	1.2027	1.1203	0.5262	0.7693	1.9475	0.9056	1.1201	0.6846	1.3542	1.0616	1.024	1.9911	0.7481	0.8113	1.1996	0.8763	0.6658	0.7301	1.2377	0.722	1.3234	1.3008	0.8966	0.6137	0.8014	1.1055	0.7479	0.976	1.2419	1.6744
309	dimethylarginine (SDMA + ADMA)	Amino Acid	Urea cycle; Arginine and Proline Metabolism	36808	LC/MS Pos	100001810	812	203.2	102783-24-4;	123831	C03626	HMDB01539	0.8134	1.1373	1.4388	0.9964	1.1572	0.6991	0.7362	1.1216	1.1425	1.1091	1.3325	0.8641	1.4028	1.4632	1.0051	1.0006	0.7568	1.1572	0.6896	0.9994	1.2218	0.9611	1.4349	0.8831	0.7611	0.8118	1.1251	0.8521	1.0057	0.9045	0.9931	0.9385
5	dimethylglycine	Amino Acid	Glycine, Serine and Threonine Metabolism	5086	GC/MS	806	1030	57.9	1118-68-9;	6971056673	C01026	HMDB00092	1.0318	0.8078	0.9718	0.807	0.8709	0.775	3.3846	1.3767	0.3257	0.423	0.9985	0.3257	0.3257	1.0015	0.9068	1.1938	0.3257	0.3257	1.3689	1.3494	0.3257	1.0679	1.1956	0.3257	1.1128	0.9117	0.7263	1.2283	0.594	0.3257	1.4762	0.3257
991	docosadienoate (22:2n6)	Lipid	Polyunsaturated Fatty Acid (n3 and n6)	32415	LC/MS Neg	100001182	6017	335.4	7370-49-2 ;	5282807	C16533		0.8066	1.7282	1.2847	1.5939	0.5791	0.701	1.9733	0.8966	0.8508	0.5788	1.9435	1.639	1.4647	2.3672	1.0383	0.5955	1.1173	0.7689	0.5824	0.3947	1.4909	0.9675	1.158	1.5622	1.0168	0.5025	0.8338	0.7969	0.6162	0.9832	1.4569	1.8229
979	docosahexaenoate (DHA; 22:6n3)	Lipid	Polyunsaturated Fatty Acid (n3 and n6)	19323	LC/MS Neg	100000665	5518	327.3	6217-54-5;	445580	C06429	HMDB02183	0.9791	1.1586	1.1041	1.055	0.7233	0.8942	1.1547	0.9454	0.9511	0.8445	1.2491	0.9816	1.0998	1.4099	1.0299	0.9442	0.9074	0.8592	0.8418	0.8994	1.065	0.8059	1.1757	1.1439	1.0184	0.8496	0.941	1.0566	0.8884	1.0204	1.1911	1.4227
978	docosapentaenoate (n3 DPA; 22:5n3)	Lipid	Polyunsaturated Fatty Acid (n3 and n6)	32504	LC/MS Neg	100001181	5574	329.4	2234-74-4 ;		C16513	HMDB01976	1.0707	1.1061	1.2592	1.176	0.5794	0.7093	1.9181	0.7832	0.854	0.9134	1.0667	1.1347	1.0995	1.7401	0.7439	0.9211	0.9333	0.7673	0.6384	0.8191	1.1236	0.6843	1.1967	1.2579	1.3311	0.6872	0.8933	1.2366	0.7558	0.9053	1.5467	1.669
990	docosapentaenoate (n6 DPA; 22:5n6)	Lipid	Polyunsaturated Fatty Acid (n3 and n6)	37478	LC/MS Neg	100001580	5625	329.4	25182-74-5;	6441454	C16513	HMDB13123	0.9478	1.1147	1.6257	0.9684	0.7235	0.7439	1.7643	0.8082	0.6697	0.6697	1.2413	0.8285	1.1498	1.3839	0.8453	1.0097	1.154	0.8218	0.763	1.089	0.8884	0.7401	1.0904	1.2344	1.4335	0.7159	1	1.0048	0.6804	0.8966	1.2364	1.7682
977	eicosapentaenoate (EPA; 20:5n3)	Lipid	Polyunsaturated Fatty Acid (n3 and n6)	18467	LC/MS Neg	2050	5442	301.3	10-2005-9;10417-94-4;	446284	C06428	HMDB01999	1.0355	1.0215	1.2416	1.1986	0.7117	0.866	1.1509	0.7654	1.2005	0.9785	1.1698	1.1152	0.9396	1.0791	0.831	1.1277	0.5164	0.7764	0.7538	0.8197	0.7281	0.5281	1.3419	1.3568	1.0986	0.7073	0.8764	1.1551	0.8032	0.705	1.1754	1.2186
963	eicosenoate (20:1n9 or 11)	Lipid	Long Chain Fatty Acid	33587	LC/MS Neg	100001335	5955	309.4		5282768			0.6309	1.328	1.2433	1.2336	0.4457	0.6859	1.1805	0.8182	1.0433	0.6628	1.3791	1.3279	1.1044	1.72	0.997	0.6535	0.8838	0.7038	0.5641	0.6858	1.003	0.5719	1.0988	1.5396	1.0301	0.5889	0.6503	1.0792	0.7114	0.8171	1.2034	1.3383
2516	ergothioneine	Xenobiotics	Food Component/Plant	37459	LC/MS Pos	100002154	847	230.2	58511-63-0;	3032311	C05570	HMDB03045	0.7819	1.0217	1.116	0.9959	0.9167	0.8954	1.1442	0.789	1.4171	2.0092	1.3998	0.7758	1.7826	1.4563	0.4053	1.1505	0.7584	0.6876	0.5959	0.7779	0.8529	0.8642	0.8816	0.8998	1.6896	0.4707	1.0041	1.211	1.6719	1.5856	1.5734	1.4103
968	erucate (22:1n9)	Lipid	Long Chain Fatty Acid	1552	LC/MS Neg	1087	6273.3	337.4	112-86-7;	8216	C08316	HMDB02068	0.9642	1.4356	1.246	1.2108	0.593	0.6013	1.2097	0.6648	1.2172	0.6925	1.4925	1.2995	1.1891	1.8672	1.0575	0.663	1.0071	0.8386	0.6538	0.5628	1.005	0.6511	0.995	1.486	1.1691	0.6644	0.7625	0.9356	0.6083	0.8574	1.0388	1.3402
2518	erythritol	Xenobiotics	Food Component/Plant	20699	GC/MS	100000846	1517.5	217	149-32-6;		C00503	HMDB02994	1.1154	1.2402	0.8979	1.1515	0.671	0.9822	0.9554	0.6904	0.8808	0.7519	1.2718	1.227	0.9931	1.3093	0.7881	0.8821	1.2349	1.2693	0.6635	0.8761	1.2591	1.2236	0.9589	0.94	1.0088	1.0272	0.967	1.0506	0.808	1.0194	1.0069	1.199
902	erythronate*	Carbohydrate	Aminosugar Metabolism	33477	GC/MS	100001320	1546.9	292.1	88759-55-1;	2781043		HMDB00613	1.0689	1.192	0.9852	1.2338	0.9454	0.9217	1.0466	0.7225	0.884	0.8133	1.0276	1.0053	0.8131	1.2718	0.7229	0.7551	1.2906	1.1622	0.5771	0.953	1.2391	0.9996	1.132	0.9716	0.9845	1.0418	1.0741	1.2099	1.0004	1.0961	0.9609	0.9782
1321	ethanolamine	Lipid	Phospholipid Metabolism	1497	GC/MS	420	1304	174.1	141-43-5;		C00189	HMDB00149	1.0959	0.9622	0.9053	1.1753	1.0826	1.0506	0.9273	0.9882	0.9825	0.9023	0.931	1.0864	0.8058	0.9147	1.2457	0.8696	1.1549	1.0613	0.7288	1.0456	0.8434	1.0234	1.1055	1.1282	0.9346	1.0118	0.8302	1.1771	0.9223	1.2871	0.9371	1.1723
1086	ethyl stearate	Lipid	Fatty Acid, Ester	36821	GC/MS	100001701	1977	101.04	111-61-5;	8122			1.1546	0.9905	1.0291	1.418	0.874	1.0391	1.1824	0.8452	0.6744	0.7704	1.0155	0.8179	1.1928	0.7636	1.1213	0.8666	1.0945	1.2562	0.8885	1.4559	1.1508	1.203	0.9505	1.0824	0.8799	1.0095	0.5159	0.8728	1.1314	0.8185	0.8752	0.6333
2182	flavin adenine dinucleotide (FAD)	Cofactors and Vitamins	Riboflavin Metabolism	2134	LC/MS Neg	327	2413	784.1	146-14-5;84366-81-4;	643975	C00016	HMDB01248	0.712	1.6838	0.9978	1.3088	0.6967	1.0022	0.917	0.6215	1.93	0.4681	1.6228	1.7977	2.7757	1.209	0.5671	0.3975	1.6318	2.5417	0.4627	0.4394	2.7833	2.6971	0.7242	0.481	0.6137	0.4945	1.7774	1.8751	0.4134	3.0768	0.923	1.9569
832	fructose	Carbohydrate	Fructose, Mannose and Galactose Metabolism	577	GC/MS	878	1758	217	57-48-7;	5984	C00095	HMDB00660	0.8731	1.3903	0.9404	1.146	0.6355	0.7832	1.1033	0.5732	1.716	1.8765	2.0343	2.8354	1.2238	2.2024	0.734	0.9973	1.0027	1.4595	0.7952	0.8883	1.3708	1.1234	0.9686	1.0616	0.9076	0.9147	0.9782	1.406	0.9437	1.142	0.9093	0.9112
735	fructose-6-phosphate	Carbohydrate	Glycolysis, Gluconeogenesis, and Pyruvate Metabolism	12021	GC/MS	1232	1994.9	315.1	103213-47-4;		C05345	HMDB00124	0.9267	1.4665	0.9734	1.3662	0.9698	0.9024	1.4213	0.922	1.1175	1.0031	1.2816	1.1468	1.1562	1.4575	0.632	0.8349	1.0316	1.1322	0.9318	1.0389	1.6067	0.8495	1.6135	1.2656	0.9699	0.9069	1.3141	0.9969	0.4568	0.8108	0.7537	0.5884
784	fucose	Carbohydrate	Pentose Metabolism	15821	GC/MS	918	1682.2	204	2438-80-4;	3034656	C02095	HMDB00174	1.1367	1.1376	0.8679	1.3786	0.9057	0.9263	0.9662	0.7235	0.5645	0.9567	1.0192	0.8202	1.3204	1.089	0.709	0.7239	1.1529	1.0012	0.9	0.8649	0.9988	0.744	1.7036	1.2164	1.1742	0.9552	2.315	1.4155	0.861	1.2721	1.2964	1.3784
917	fumarate	Energy	TCA Cycle	1643	GC/MS	330	1382.1	245	100-17-8;		C00122	HMDB00134	1.0782	1.4667	1.0504	1.4714	0.8795	0.9579	1.0574	0.5971	0.7762	0.675	1.1913	1.072	1.1026	1.3211	0.6219	0.64	1.3166	1.0862	0.6822	0.7274	1.5143	1.3401	1.0421	1.3385	0.7607	0.7011	0.8586	1.3011	0.767	0.645	0.9564	0.8117
43	gamma-aminobutyrate (GABA)	Amino Acid	Glutamate Metabolism	1416	GC/MS	141	1539.7	304.1	56-12-2;	6992099119	C00334	HMDB00112	1.0373	1.2213	0.9598	1.2377	0.9683	0.9732	1.0873	0.7258	0.9166	0.7756	1.0312	0.8863	0.8462	1.2406	0.8036	0.8518	1.1468	1.1664	0.7742	0.8962	1.0907	1.1117	1.0752	1.0509	0.9172	0.9938	1.0062	1.2663	0.9415	1.0827	0.9545	1.2543
364	gamma-glutamylglutamate	Peptide	Gamma-glutamyl Amino Acid	36738	LC/MS Pos	331	1036	277.1	1116-22-9;	92865			1.2095	1.2614	1.2686	1.2579	1.2572	1.3092	1.1539	0.9525	0.8405	0.7708	0.9165	0.8059	0.5049	1.0095	0.8291	0.8443	1.2129	1.1937	0.6429	1.1129	1.0461	1.3247	1.1395	1.1155	0.9503	1.0652	0.2082	0.9905	0.9763	0.6878	0.8748	0.9559
369	gamma-glutamylleucine	Peptide	Gamma-glutamyl Amino Acid	18369	LC/MS Pos	1268	2744	261.2	2566-39-4;	151023		HMDB11171	0.9253	1.2367	1.0182	0.8379	0.8731	0.832	1.2095	0.7649	0.8566	1.071	0.8533	0.996	1.1551	1.032	0.9917	1.0403	0.913	1.1587	0.7248	0.6963	0.8744	1.0044	1.0994	1.0231	1.004	1.0233	0.831	0.8453	0.8883	1.2941	1.0136	1.2983
372	gamma-glutamylphenylalanine	Peptide	Gamma-glutamyl Amino Acid	33422	LC/MS Pos	100000491	2846	295.1	7432-24-8;	111299		HMDB00594	0.6217	1.1348	1.0854	0.823	1.2106	0.8885	0.8245	1.5405	1.2035	0.8385	0.5676	0.9981	0.7092	1.709	0.4861	1.366	0.964	0.8487	1.0123	0.6231	1.0619	1.2728	1.2207	0.9749	1.0019	0.7458	1.503	1.2631	1.0414	1.1936	0.5852	0.8187
373	gamma-glutamylthreonine*	Peptide	Gamma-glutamyl Amino Acid	33364	LC/MS Pos	100001314	977	249.1	5652-48-2;				0.9941	0.8458	0.9642	0.8947	0.7276	0.7233	1.3337	1.5792	0.7223	0.531	1.0199	0.5489	1.2607	1.0059	0.8314	0.5591	0.9598	1.3421	1.5836	0.705	1.4657	1.0434	1.0809	1.5623	1.1934	0.6523	0.657	1.0275	1.0095	0.895	1.0485	1.768
375	gamma-glutamyltyrosine	Peptide	Gamma-glutamyl Amino Acid	2734	LC/MS Pos	1102	2073	311.2	7432-23-7;	94340			1.2373	1.0701	1.0632	1.0096	0.8717	1.1036	1.3807	0.8525	1.0327	0.737	0.9723	0.564	0.8696	0.9261	0.7089	0.9046	0.9701	0.8368	1.0446	1.1949	1.3283	1.1001	0.9574	1.0636	1.1489	1.2508	0.8838	1.3293	0.7417	1.3485	0.9901	0.9904
731	glucose	Carbohydrate	Glycolysis, Gluconeogenesis, and Pyruvate Metabolism	20488	GC/MS	572	1866.8	217.1	50-99-7;	79025	C00031	HMDB00122	0.9463	1.3978	0.7043	1.2703	0.8859	0.8121	1.0139	0.4564	1.7432	3.1152	1.8253	2.1287	0.9857	1.2816	0.4851	0.6217	0.9536	0.9259	0.8986	1.0831	1.3425	0.6519	1.6088	0.9861	1.0213	0.5939	1.3944	1.3516	0.7593	1.1264	0.8596	1.0528
732	glucose-6-phosphate (G6P)	Carbohydrate	Glycolysis, Gluconeogenesis, and Pyruvate Metabolism	37256	GC/MS	291	2042.7	204.1	103192-55-8;		C00668	HMDB01401	0.9106	1.3529	0.8992	1.2536	0.91	0.888	1.3552	0.6995	1.0096	0.9347	1.2187	1.2211	1.119	1.2855	0.5857	0.9253	1.0319	1.0685	0.9192	1.0858	1.4879	1.0658	1.5033	1.2534	0.9035	0.7849	1.0884	0.9904	0.6735	0.7237	0.6345	0.7879
38	glutamate	Amino Acid	Glutamate Metabolism	57	LC/MS Pos	561	700	148.1	56-86-0;	611	C00025	HMDB03339	1.0435	1.055	1.0272	1.012	0.997	0.9914	0.9606	0.9458	0.8466	0.8467	1.0216	0.8656	0.9161	0.8724	0.9992	0.9789	1.1309	1.1122	0.8595	1.032	1.0714	1.1382	1.0603	1.0008	0.94	1.0043	1.0691	1.0019	0.9613	0.9721	0.9318	1.0242
48	glutamate, gamma-methyl ester	Amino Acid	Glutamate Metabolism	33487	LC/MS Pos	100001103	1062	162.1	1499-55-4 ;	73913			0.9589	0.9716	1.1012	1.3251	0.8958	0.9395	1.189	0.7311	1.1449	0.6789	1.2473	0.7073	1.7113	0.6363	0.6427	0.6671	0.9498	1.0284	0.6363	0.7727	1.6498	1.4436	1.6744	0.8946	1.2969	1.091	0.9594	1.1072	0.6823	0.6363	1.1652	1.3192
39	glutamine	Amino Acid	Glutamate Metabolism	53	LC/MS Pos	563	684	147.2	56-85-9;	5961	C00064	HMDB00641	0.9162	0.9956	0.9023	0.961	0.7711	0.9208	0.8759	0.9137	1.1338	1.0275	1.1038	1.0805	1.0569	1.0296	0.9782	1.0783	0.9633	1.0047	0.8945	0.9037	0.9115	0.8524	1.0272	1.0125	1.0263	0.9411	2.2328	1.1577	1.0044	1.058	0.9534	1.0803
349	glutathione, oxidized (GSSG)	Amino Acid	Glutathione Metabolism	27727	LC/MS Pos	448	1535	613.1	103239-24-3;	6535911215652	C00127	HMDB03337	1.5846	1.7841	1.7376	1.7637	1.487	1.9987	1.6403	1.2023	1.0898	0.8879	0.8159	0.7568	0.2007	0.7258	0.6182	0.802	1.0511	1.5234	0.5081	1.6673	0.6124	1.1318	1.5378	1.0887	0.7958	1.0837	0.0626	0.8005	0.9489	0.3482	0.4681	0.5148
348	glutathione, reduced (GSH)	Amino Acid	Glutathione Metabolism	2127	LC/MS Pos	496	1274	308.1	70-18-8;	124886	C00051	HMDB00125	1.715	2.0106	1.6735	1.8592	1.3546	2.3636	1.4551	1.4095	1.3376	0.9559	0.9189	0.8861	0.2884	0.9308	0.6039	0.7798	1.0315	1.8874	0.5097	0.6766	0.8864	1.1718	1.2716	1.079	0.9685	0.8403	0.2886	1.1443	1.1701	0.5463	0.538	0.8395
751	glycerate	Carbohydrate	Glycolysis, Gluconeogenesis, and Pyruvate Metabolism	1572	GC/MS	1052	1360.7	189	600-19-1;	752	C00258	HMDB00139	0.9684	0.9083	0.8246	1.059	0.5407	0.7237	0.7562	0.6484	1.0691	0.985	1.0995	1.2303	1.4712	1.015	0.7934	0.8119	1.246	1.226	0.8097	0.8218	7.1565	7.1057	0.7262	0.7832	1.1066	0.9562	0.9649	1.1934	1.0548	1.8679	1.4766	1.5585
1420	glycerol	Lipid	Glycerolipid Metabolism	15122	GC/MS	1254	1311	205	56-81-5;	753	C00116	HMDB00131	0.9441	1.1762	0.963	1.0874	0.8778	0.8968	0.9927	0.7387	1.1206	0.8528	1.141	1.3046	1.0849	1.3194	0.8335	0.9069	1.0425	1.0976	0.6957	0.8335	1.0878	1.0324	0.9656	1.0605	0.9585	0.9254	1.0073	1.2207	0.8821	1.0642	0.8974	1.1457
2980	glycerol 2-phosphate	Xenobiotics	Chemical	27728	GC/MS	100001029	1691.8	243	819-83-0;	2526	C02979	HMDB02520	1.0313	1.1637	0.8973	1.2386	0.9319	1.1387	0.9052	0.6422	1.104	0.938	1.8442	1.1278	1.1356	1.0936	0.8266	0.5955	1.1487	1.2756	0.5109	0.7675	1.2617	1.0874	0.9605	0.8543	0.9679	1.1268	0.8501	1.3548	0.8699	0.8345	0.9687	1.1197
1421	glycerol 3-phosphate (G3P)	Lipid	Glycerolipid Metabolism	15365	GC/MS	100000258	1719.7	357.1	29849-82-9;	754	C00093	HMDB00126	1.0032	1.1778	0.927	1.4454	0.7846	1.0648	0.9384	0.6807	1.1613	1.0064	1.6036	1.2027	0.8677	1.2371	0.8361	0.6916	0.9823	1.1852	0.5036	0.7301	0.9403	0.9326	0.9964	0.8282	1.0609	1.0986	0.6983	1.6453	1.0565	0.9968	1.0199	1.0956
1318	glycerophosphorylcholine (GPC)	Lipid	Phospholipid Metabolism	15990	LC/MS Pos	100000269	694	258.1	28319-77-9;	657272	C00670	HMDB00086	1.242	0.9855	1.1778	1.3383	0.9086	1.136	0.9093	0.8364	1.3078	1.433	1.4117	1.1875	0.8876	0.8937	0.9726	1.0228	0.8518	1.025	0.5455	0.8549	0.8237	0.9158	0.8136	0.7873	1.1771	1.3858	0.6309	1.3476	1.2893	0.8045	1.0145	1.0295
1	glycine	Amino Acid	Glycine, Serine and Threonine Metabolism	11777	GC/MS	340	1166	101.9	56-40-6;	5257127750	C00037	HMDB00123	0.9219	1.1096	0.9512	1.0183	0.8639	0.8763	1.0491	0.6498	0.9817	0.7468	1.1338	1.2381	1.1184	1.1923	0.7405	0.7844	1.0825	1.1318	0.7019	0.8029	1.2817	1.0148	1.031	1.0364	0.8528	0.941	0.9865	1.1598	0.8599	1.0135	0.9622	1.0453
471	glycylglycine	Peptide	Dipeptide	21030	GC/MS	100000898	1447.3	258.1	556-50-3;	154889711163	C02037	HMDB11733	0.7784	0.936	1.0748	1.0009	0.5117	1.272	0.7303	1.2692	1.2724	1.156	1.6118	1.1087	0.4087	0.9991	0.7691	0.3902	0.612	0.8573	0.1722	0.3452	0.6401	0.725	1.7722	1.1825	1.6807	0.743	1.2995	2.0329	0.4626	1.1889	1.4056	1.3165
2078	guanosine	Nucleotide	Purine Metabolism, Guanine containing	1573	LC/MS Pos	1099	1676	284	118-00-3;	6802	C00387	HMDB00133	0.9951	1.0132	1.0083	0.871	1.01	1.1049	0.9113	1.0079	1.1948	1.0049	0.9608	1.1473	0.8884	0.9686	1.1811	0.7832	0.7753	0.8505	0.6272	0.6971	0.7909	0.7594	0.7865	0.8092	1.0665	1.1661	1.1181	1.0577	1.1144	0.9682	1.014	1.0516
2073	guanosine 5'- monophosphate (5'-GMP)	Nucleotide	Purine Metabolism, Guanine containing	2849	LC/MS Pos	347	1300	364	5550-12-9;	761	C00144	HMDB01397	1.1823	1.0829	0.9446	1.0335	0.6383	1.2577	1.0673	0.9778	0.9668	0.9917	0.9077	1.0572	1.1797	1.1397	0.6274	0.9813	0.8935	1.1195	0.5965	0.8028	1.0976	0.9856	1.0061	1.1183	0.828	0.8077	1.1385	1.1499	0.9444	1.1005	0.9939	1.0913
932	heptanoate (7:0)	Lipid	Medium Chain Fatty Acid	1644	LC/MS Neg	925	3695	129.2	111-14-8;	8094	C17714	HMDB00666	1.3135	0.7581	1.1088	1.0474	1.5916	1.4625	1.0178	1.2812	0.859	1.4627	0.7107	0.8192	0.635	0.6723	1.4038	1.3584	1.0059	0.8239	1.4537	1.5613	0.7363	0.943	0.9941	0.9459	1.0121	1.1345	0.8236	0.8156	1.344	0.6256	0.9072	0.6639
52	histidine	Amino Acid	Histidine Metabolism	59	LC/MS Neg	355	757	154.1	5934-29-2;	7733651426	C00135	HMDB00177	0.8466	1.1312	1.0022	0.9095	0.925	0.9055	0.959	1.0109	1.2599	0.9291	1.2163	1.2319	1.017	1.2798	0.9057	0.8679	0.9978	0.8568	1.0214	0.7697	0.9488	1.1458	0.8514	1.0172	0.9052	1.0885	1.5756	1.0627	0.8525	1.1199	0.9792	1.2672
380	homocarnosine	Peptide	Dipeptide Derivative	1633	LC/MS Neg	41	862	239.2	3650-73-5;	10243361	C00884	HMDB00745	1.0203	0.9797	0.772	0.8298	0.6302	0.8579	0.7784	0.8026	1.265	1.2022	1.2883	1.2326	1.4127	1.6789	1.0428	0.8936	0.8087	0.8234	0.7372	0.7858	0.9165	0.7531	0.9159	1.0991	1.8024	1.1025	0.6751	1.1359	1.0539	1.1096	1.11	1.3152
18	homoserine	Amino Acid	Glycine, Serine and Threonine Metabolism	23642	GC/MS	100000458	1471	218.1	672-15-1;	126476971022	C00263	HMDB00719	1.1047	1.2251	0.842	1.038	0.8481	0.7892	0.9071	0.829	1.0261	0.7629	1.3904	1.1105	0.8384	1.541	0.62	1.1747	1.0743	1.2101	0.4963	0.7807	1.123	0.9393	0.9417	0.7941	0.8162	1.0122	0.9879	1.3879	1.0121	1.0689	1.1402	0.8317
2539	homostachydrine*	Xenobiotics	Food Component/Plant	33009	LC/MS Pos	100001550	1199	158.2	1195-94-4;	441447	C08283		1.0987	0.9216	0.9487	1.4309	1.2515	1.0352	0.7611	1.2552	1.0491	1.0175	1.0802	1.0055	1.1136	0.9634	0.8518	0.8567	0.968	0.9179	0.7533	0.7706	0.8327	1.2718	0.8758	0.9635	1.0612	0.9799	1.4714	1.1309	0.9463	1.0009	0.9991	1.0801
1141	hydroxybutyrylcarnitine*	Lipid	Fatty Acid Metabolism(Acyl Carnitine)	43264	LC/MS Pos	100003926	1475	248.2				HMDB13127	1.4056	0.5211	1.3257	0.7132	0.7556	0.5371	0.8531	1.0355	0.5212	0.9255	1.6503	0.411	1.9441	0.9156	0.411	1.0341	2.5819	0.8509	0.9057	1	1.1186	1.2985	0.411	1.2801	1.2101	0.7683	1.5858	0.411	0.411	0.411	0.7195	1.8175
229	hydroxyisovaleroyl carnitine	Amino Acid	Leucine, Isoleucine and Valine Metabolism	35433	LC/MS Pos	100001594	1683	262.1	99159-87-2;				1.2144	0.8994	0.8416	0.9611	1.0016	0.7573	0.9702	0.7779	1.1263	0.9017	1.1888	0.9157	1.0424	0.8377	0.7188	0.6557	1.0982	1.144	0.8297	0.8213	1.1566	1.0511	1.4978	1.0487	1.1168	0.9984	1.5555	1.0422	1.0458	0.8769	0.8536	1.0833
292	hypotaurine	Amino Acid	Methionine, Cysteine, SAM and Taurine Metabolism	590	GC/MS	358	1598.5	188	300-84-5;	107812	C00519	HMDB00965	1.1813	0.8513	0.8889	0.9797	0.7857	1.1378	0.961	0.8557	1.1378	0.7727	0.9083	1.0152	0.5682	0.7193	0.7571	0.9268	1.1614	0.989	0.8489	1.1483	1.0443	1.011	1.0218	1.0568	0.9315	1.045	1.2868	1.1197	1.0172	1.2459	0.9837	1.1664
2028	hypoxanthine	Nucleotide	Purine Metabolism, (Hypo)Xanthine/Inosine containing	3127	LC/MS Neg	171	1313	135.1	68-94-0;	790	C00262	HMDB00157	0.9373	1.0711	0.9997	0.9986	0.8993	0.8908	1.0414	0.8379	1.0635	0.9173	1.0223	1.0003	1.1579	1.1481	0.8707	0.9626	1.0212	1.0196	0.8674	0.9102	1.1548	1.002	0.9936	1.0477	0.9941	0.9074	1.0329	1.0458	0.8955	1.1762	0.9975	1.1715
2027	inosine	Nucleotide	Purine Metabolism, (Hypo)Xanthine/Inosine containing	1123	LC/MS Neg	361	1600	267.2	58-63-9;		C00294	HMDB00195	0.9097	1.1568	0.9972	1.0792	0.8085	0.8707	0.95	0.6468	1.1633	0.6853	1.1342	1.1426	1.0408	1.0952	0.5997	0.5948	1.0529	1.183	0.2884	0.562	1.1012	1.0032	1.0028	0.8106	0.748	0.8842	1.0164	1.1056	0.7726	1.1968	0.9252	1.1263
1296	inositol 1-phosphate (I1P)	Lipid	Inositol Metabolism	1481	GC/MS	370	2057.8	318.1	106032-59-1;		C04006	HMDB00213	0.8918	1.1878	1.0037	1.4399	0.8067	0.9864	1.2534	0.7452	0.9963	0.9048	1.3313	0.9786	0.8956	1.2765	0.884	0.795	1.0818	1.4166	0.5991	0.9447	1.1054	1.0615	1.2153	1.0968	0.768	0.9117	0.8652	1.2371	1.0346	1.2454	0.8701	1.0084
1297	inositol 2-phosphate (I2P)	Lipid	Inositol Metabolism	27725	GC/MS	100001004	2072.9	318.1			C01177	HMDB01313,HMDB02985,HMDB00213	0.873	1.2682	1.0182	1.9052	0.7036	0.9708	1.1442	0.659	0.7187	0.8398	1.3167	0.8534	0.7999	1.6772	0.6632	0.711	1.3991	1.256	0.7143	0.7138	0.921	1.0004	1.472	1.1927	0.9996	1.0795	1.2317	0.7302	1.0292	1.0532	0.8639	1.3798
738	Isobar: fructose 1,6-diphosphate, glucose 1,6-diphosphate, myo-inositol 1,4 or 1,3-diphosphate	Carbohydrate	Glycolysis, Gluconeogenesis, and Pyruvate Metabolism	36984	LC/MS Neg	100002180	572	339					0.7652	1.2273	0.8759	0.924	0.5035	0.6434	0.7196	1.1312	1.3208	0.8008	1.6133	1.0809	1.3036	0.8963	1.3378	0.6561	1.5241	1.0025	1.9295	2.0152	1.0997	1.8397	0.8439	0.7814	0.9975	0.98	1.1195	1.2471	0.7622	1.3305	0.8675	0.8411
761	Isobar: ribulose 5-phosphate, xylulose 5-phosphate	Carbohydrate	Pentose Phosphate Pathway	37288	GC/MS	100002179	1935	357.2					0.8189	1.3426	1.1168	1.6531	0.9265	1.0007	1.2872	1.2081	1.2127	0.9986	1.2921	1.1106	0.9976	1.2799	0.7611	0.5212	1.3093	1.2404	0.7286	0.9289	1.441	0.9993	1.5757	0.876	0.8892	0.9467	1.1281	1.0739	0.885	0.8251	0.959	0.8441
245	isoleucine	Amino Acid	Leucine, Isoleucine and Valine Metabolism	1125	LC/MS Pos	376	1614	132.1	73-32-5;	791	C00407	HMDB00172	0.9319	1.204	1.0112	0.9378	0.7597	0.9373	1.0357	0.7666	1.0958	0.9915	1.0466	1.0478	1.2094	1.0266	0.7447	1.0427	0.9999	0.9516	0.823	0.8853	0.999	1.0116	1.0001	0.9365	0.9925	0.9509	1.0018	1.0299	0.9003	1.0569	1.0449	1.1877
748	lactate	Carbohydrate	Glycolysis, Gluconeogenesis, and Pyruvate Metabolism	527	GC/MS	482	1102.8	116.9	79-33-4;	612	C00186	HMDB00190	1.0084	1.1506	1.0195	1.1163	0.9403	0.9664	1.0717	0.7749	1.1236	0.9916	1.2139	1.3074	0.9519	1.2704	0.8197	0.9843	1.0238	1.0781	0.7427	0.8513	1.1286	1.0655	0.9345	0.9289	0.9866	1.0087	0.917	1.1295	0.9054	0.9746	0.9152	1.1698
1483	lanosterol	Lipid	Sterol	1128	GC/MS	395	2388	393.3	79-63-0;	246983	C01724	HMDB01251	1.406	1.1899	1.5099	1.015	0.9972	1.0294	1.4345	0.9917	0.6236	0.402	0.8479	1.2356	0.968	0.9035	0.402	0.5966	1.5705	1.0488	0.6954	1.0028	0.7176	1.059	1.0978	0.808	0.5416	0.402	0.402	0.402	1.0172	0.7423	0.8836	1.1028
1484	lathosterol	Lipid	Sterol	39864	GC/MS	100001105	2337	255.2	80-99-9 ;	65728	C01189	HMDB01170	1.0336	1.0973	0.7918	1.6002	1.3225	1.2321	1.1054	1.1916	0.904	0.794	0.6943	1.1284	0.8942	0.4428	1.467	0.5801	0.7273	1.2751	1.7541	1.5641	1.1842	1.6524	0.7906	0.4423	0.7755	0.9361	0.7151	1.0126	1.1468	0.8269	0.9874	0.903
217	leucine	Amino Acid	Leucine, Isoleucine and Valine Metabolism	60	LC/MS Pos	397	1674	132.2	61-90-5;	70457986106	C00123	HMDB00687	0.9257	1.3478	0.9795	0.9419	0.7697	0.8312	0.8482	0.7188	1.0429	1.0293	1.0357	1.227	1.2119	1.1305	0.7086	1.0516	1.0032	1.0074	0.7244	0.7818	0.982	0.9349	0.991	1.1093	1.1451	0.9968	1.0273	0.9242	0.8492	1.14	1.0904	1.2258
970	lignocerate (24:0)	Lipid	Long Chain Fatty Acid	1364	GC/MS	516	2211	425.4	557-59-5;	11197	C08320	HMDB02003	0.9221	1.0188	1.4151	1.1947	1.0952	0.7664	1.2802	0.9217	1.2255	1.0278	1.284	0.8832	0.9926	0.8159	0.6463	0.5153	1.5153	1.4764	0.891	1.1194	1.0666	1.7255	1.2462	1.0074	0.8165	1.0819	0.3435	0.7177	0.7834	0.5387	0.7277	0.6365
983	linoleate (18:2n6)	Lipid	Polyunsaturated Fatty Acid (n3 and n6)	1105	LC/MS Neg	180	5533	279.3	60-33-3;	5280450	C01595	HMDB00673	0.7591	1.2405	1.1885	1.0181	0.5897	0.6336	1.3974	0.6897	0.9669	0.5683	1.4314	1.0726	2.3263	1.5397	0.6515	0.8703	1.0633	1.1331	0.4325	0.508	1.829	0.9819	1.0919	0.973	0.9153	0.5547	0.8116	1.463	0.6746	2.1525	1.2302	2.2526
985	linolenate [alpha or gamma; (18:3n3 or 6)]	Lipid	Polyunsaturated Fatty Acid (n3 and n6)	34035	LC/MS Neg	100001337	5450	277.3		5280934	C06427		0.7752	0.6898	1.3487	1.2036	0.9016	0.9089	1.0047	0.7956	1.2291	0.784	1.1723	0.9953	1.1418	1.6889	0.8098	1.1827	0.9748	0.9227	0.7123	0.6902	1.1056	0.9281	1.1699	1.0785	1.0472	0.6534	0.7419	1.1924	0.8276	1.1549	1.1215	1.3909
71	lysine	Amino Acid	Lysine Metabolism	1301	LC/MS Pos	407	603	147.2	56-87-1;	5962	C00047	HMDB00182	1.1255	1.3999	1.0781	1.0272	1.1248	1.1025	1.1536	1.043	1.123	0.9409	0.9238	0.9346	0.8611	1.106	0.9838	0.8332	0.9852	1.0084	0.9056	0.9854	1.3554	0.9754	1.0125	0.9916	0.8642	0.8276	1.0891	0.8878	0.8661	1.0748	1.0629	0.9166
918	malate	Energy	TCA Cycle	1303	GC/MS	409	1502	233	6915-15-7;	525	C00149	HMDB00156	0.9208	1.5072	1.1276	1.3704	0.9186	0.9268	1.084	0.5631	0.7848	0.624	1.3259	1.2779	1.298	1.5168	0.6891	0.7139	1.4262	1.2683	0.6943	0.7689	1.6785	1.3347	1.1506	0.9479	0.8558	0.9177	0.9668	1.3685	0.863	0.7555	1.0686	1.0332
842	mannitol	Carbohydrate	Fructose, Mannose and Galactose Metabolism	15335	GC/MS	100000277	1839	319.1	69-65-8;	6251	C00392	HMDB00765	0.7774	1.3432	0.834	1.6438	0.9486	1.0079	0.9643	0.6498	0.6498	0.9245	1.7741	1.1816	1.0301	1.8134	0.9279	0.9987	1.1623	1.2232	0.6498	0.7587	1.2145	0.9672	1.0189	0.9584	1.0013	1.1153	1.111	1.0437	0.9372	0.8655	0.9035	0.9278
838	mannose	Carbohydrate	Fructose, Mannose and Galactose Metabolism	584	GC/MS	803	1753.5	204	3458-28-4;	161658	C00159	HMDB00169	0.7056	1.2587	0.8012	1.0497	0.7022	0.8668	0.9451	0.7651	0.9981	1.0746	1.2796	1.2968	1.1446	1.1887	0.529	0.8087	1.1518	1.0173	1.0019	0.7673	1.4965	0.9267	1.4438	1.0388	1.0664	0.6263	1.1738	1.385	0.5478	0.9406	0.8692	0.9438
839	mannose-6-phosphate	Carbohydrate	Fructose, Mannose and Galactose Metabolism	1470	GC/MS	294	2035.9	387.2	70442-25-0;104872-94-8;		C00275	HMDB01078	0.7796	1.5789	1.082	1.4466	0.8936	0.9243	1.5889	0.7019	1.1115	0.9035	1.3411	1.012	1.1559	1.6703	0.7439	0.7501	1.3373	1.056	0.8317	0.976	1.771	1.1462	1.6812	1.2857	0.8482	0.7292	1.2853	0.988	0.6485	0.7276	0.6292	0.7147
947	margarate (17:0)	Lipid	Long Chain Fatty Acid	1121	LC/MS Neg	891	5733	269.3	506-12-7;	10465		HMDB02259	0.6638	1.0685	1.2942	1.1621	0.766	1.1101	1.2702	0.9477	0.6513	0.6591	1.062	0.822	1.0282	1.535	1.1172	0.7628	1.1497	0.8722	0.6275	1.17	0.9697	1.0487	1.1507	1.1824	0.9718	0.7337	0.6686	0.7704	0.8165	0.7242	1.0765	1.1719
965	mead acid (20:3n9)	Lipid	Long Chain Fatty Acid	35174	LC/MS Neg	100001472	5642	305.4	20590-32-3;	5312531		HMDB10378	0.7883	1.174	1.2098	1.0176	0.5495	0.7039	1.512	0.5912	1.0049	0.841	1.3629	1.4146	1.1722	1.673	0.9916	0.8698	0.6751	0.6439	0.5566	0.8203	0.9951	0.6153	1.3129	1.122	1.4146	0.7302	0.7119	1.2914	0.8548	1.2311	1.5297	1.999
266	methionine	Amino Acid	Methionine, Cysteine, SAM and Taurine Metabolism	1302	LC/MS Pos	415	1252	150.1	63-68-3;	69920876137	C00073	HMDB00696	0.8276	1.278	1.1356	1.0123	0.9125	1.2894	0.9877	0.7838	1.0233	0.861	0.9025	0.8929	0.6671	0.7442	0.8248	1.0401	0.9726	1.1588	0.6188	0.8788	1.1542	1.1169	1.0745	0.825	1.0228	1.0324	0.728	1.127	0.92	1.144	1.0697	1.2895
2294	methyl-4-hydroxybenzoate	Xenobiotics	Benzoate Metabolism	34386	GC/MS	100001252	1515	209	99-76-3;	7456	D01400		0.4967	1.5618	0.4967	1.4258	0.4967	0.4967	1.0323	0.4967	0.7211	0.4967	1.2054	0.982	0.4967	0.5933	0.7051	0.4967	1.5618	0.9186	0.4967	0.4967	1.018	0.8263	1.424	0.4967	0.4967	0.4967	0.4967	1.143	0.4967	0.4967	0.7179	0.4967
857	methyl-beta-glucopyranoside	Carbohydrate	Fructose, Mannose and Galactose Metabolism	40480	LC/MS Neg	100003693	1083	193.1	709-50-2;	2108			0.3754	0.4884	0.697	0.5543	1.0159	0.5478	0.7937	0.7896	1.0983	0.8343	1.13	0.884	1.1082	1.2347	1.1943	0.3884	0.9841	0.3923	0.6075	0.9318	1.5559	1.176	1.0882	0.8178	0.984	1.3546	2.132	1.6765	1.1636	1.0998	1.1665	1.075
2154	methylphosphate	Nucleotide	Purine and Pyrimidine Metabolism	37070	GC/MS	100001805	1221	241	7023-27-0;	13130			0.9098	1.0085	1.0513	1.175	0.8651	0.7899	1.0733	0.4949	1.1659	0.8878	1.0793	1.4579	1.3316	1.0894	0.772	0.8082	1.1302	1.2206	0.6198	0.9564	1.3599	1.1643	0.9745	0.8396	0.8991	0.8381	0.9979	1.2748	0.8731	1.0405	0.8812	1.0021
1288	myo-inositol	Lipid	Inositol Metabolism	19934	GC/MS	363	1924.9	217	87-89-8;		C00137	HMDB00211	0.944	1.1302	0.9781	1.1324	0.9829	0.9508	1.08	0.8646	1.0915	0.8578	1.125	1.046	1.0075	1.1434	0.8251	0.8287	1.0518	1.1369	0.8063	0.9016	1.0609	0.9993	1.1043	1.0007	0.9422	0.9309	0.7104	1.1474	0.9387	1.0328	0.9606	1.0224
941	myristate (14:0)	Lipid	Long Chain Fatty Acid	1365	GC/MS	519	1789.7	285.2	544-63-8;	11005	C06424	HMDB00806	0.7725	1.2809	1.0208	1.0713	1.0373	0.8492	0.9972	0.6651	1.0978	0.7352	1.0499	0.9162	0.9939	1.3946	0.9535	0.8616	1.2256	1.0428	0.6681	0.8312	1.151	1.2635	1.0629	0.7611	0.9289	0.9389	0.8466	1.0931	1.0028	1.0259	0.9535	1.239
942	myristoleate (14:1n5)	Lipid	Long Chain Fatty Acid	32418	LC/MS Neg	100001198	5338	225.3	544-64-9 ;	5281119	C08322	HMDB02000	1.2585	1.0746	1.0083	0.9891	0.9077	0.9561	1.1413	1.2515	1.0139	1.2217	1.1148	1.1127	0.9257	1.3814	1.4123	1.266	0.732	0.7316	0.9012	1.1688	0.7251	0.4954	0.8228	1.3611	1.2005	0.9372	1.0533	0.8966	0.9917	0.7408	0.9354	0.9486
1150	myristoylcarnitine	Lipid	Fatty Acid Metabolism(Acyl Carnitine)	33952	LC/MS Pos	100001270	5113	372.4	18822-89-4;	6426854		HMDB05066	1	0.7335	1.0771	1.4667	0.8193	0.7977	0.7609	1.5792	0.3184	1.118	1.7734	0.3184	0.9004	0.7769	1.8073	1.4293	2.0662	0.3184	1.1115	1.5644	1.2679	1.1131	0.3184	0.3184	0.6501	0.426	0.3184	0.8109	0.84	0.6295	0.8073	1.7822
42	N-acetyl-aspartyl-glutamate (NAAG)	Amino Acid	Glutamate Metabolism	35665	LC/MS Pos	100001612	1563	305	3106-85-2;	5255	C12270	HMDB01067	1.1241	1.0716	1.0463	1.1703	0.9863	1.1125	1.1129	0.8122	1.0918	0.9743	1.0025	0.9975	1.1216	0.9525	0.9568	0.8869	1.0412	1.0638	0.8208	0.8489	1.0291	0.9616	1.0376	1.156	0.8363	0.8454	0.9564	0.9608	0.934	1.0046	1.0116	0.902
25	N-acetylalanine	Amino Acid	Alanine and Aspartate Metabolism	1585	LC/MS Neg	1110	882	130.1	97-69-8;	88064	C02847	HMDB00766	0.6621	1.0742	1.2646	0.9726	1.0417	0.8519	1.268	0.7926	1.0027	0.9338	1.0874	1.2005	0.9102	1.0826	0.7931	0.7998	1.1359	0.7692	1.1918	0.8138	1.0439	1.159	0.8556	1.0321	0.8515	0.4602	0.9973	1.132	0.6928	1.089	0.7328	1.6469
31	N-acetylaspartate (NAA)	Amino Acid	Alanine and Aspartate Metabolism	22185	LC/MS Neg	100000787	620	174.1	997-55-7;997-55-7 ;	65065	C01042	HMDB00812	1.0946	1.1452	1.1989	1.1687	1.1081	1.1368	1.172	1.001	0.9367	0.9009	0.781	0.8775	0.9093	0.8747	0.9227	0.9554	1.0907	1.1301	0.892	1.0274	1.1647	1.1372	1.1218	1.0502	0.7394	1.0475	0.9826	0.9254	0.9633	0.9654	0.988	0.999
40	N-acetylglutamate	Amino Acid	Glutamate Metabolism	15720	LC/MS Pos	100000282	1492	190.1	5817-08-3;	1549099	C00624	HMDB01138	1.2372	1.1327	1.2101	1.0371	0.7904	1.2769	0.7861	0.8964	0.6114	0.6178	1.0012	0.7613	1.0093	1.0768	0.8431	0.7646	1.5086	1.0289	0.8074	0.9988	0.956	0.7437	1.2837	1.0951	1.0513	1.0599	1.1828	0.9662	0.9914	0.8633	0.9107	1.0222
267	N-acetylmethionine	Amino Acid	Methionine, Cysteine, SAM and Taurine Metabolism	1589	LC/MS Neg	1083	1805	190.1	65-82-7;	448580	C02712	HMDB11745	1.045	1.016	1.3708	1.215	1.2788	1.1844	1.1279	0.9522	1.1214	1.151	0.8871	1.0525	0.8028	0.8109	1.2119	0.984	1.0331	1.0641	0.7859	1.0342	1.2728	1.3755	0.9411	0.8652	0.9586	0.8605	0.7014	0.7267	0.9132	0.8768	0.8624	0.9625
890	N-acetylneuraminate	Carbohydrate	Aminosugar Metabolism	34284	GC/MS	1162	2058	356.2	131-48-6;		C00270	HMDB00230	0.7966	1.4372	1.0391	1.5026	0.7584	0.8663	1.1795	0.8724	0.9757	0.6993	1.5566	0.9931	0.9455	1.3801	0.8827	0.7209	1.2216	1.5394	0.6752	0.8907	1.3184	1.134	1.2053	1.2497	0.8196	0.8331	0.6701	1.0731	0.8645	1.6535	1.0069	1.1863
313	N-delta-acetylornithine*	Amino Acid	Urea cycle; Arginine and Proline Metabolism	43249	LC/MS Pos	100004523	836.2	175.1		9920500			1.0178	1.6877	0.9257	1.0934	0.9959	1.0041	1.0358	1.1745	1.6724	0.7699	1.4743	1.2228	0.9332	0.9501	0.6122	0.6546	1.2479	1.0509	0.6132	0.7437	1.1552	1.651	1.3929	1.0809	0.9427	0.5838	1.2396	0.8858	0.6505	0.4937	0.6737	0.6295
268	N-formylmethionine	Amino Acid	Methionine, Cysteine, SAM and Taurine Metabolism	2829	LC/MS Neg	194	1541	176.1	4289-98-9;	439750	C03145	HMDB01015	1.2336	1.0531	0.938	1.006	0.9857	0.9962	0.9894	0.7658	1.189	0.7876	1.2174	1.0926	1.1282	1.137	0.9362	0.8781	0.8525	0.8842	0.6033	0.6313	1.0986	0.8464	1.0949	0.9815	1.0232	0.9673	1.1964	1.0038	0.9798	1.4229	1.0278	1.2212
2159	nicotinamide	Cofactors and Vitamins	Nicotinate and Nicotinamide Metabolism	594	LC/MS Pos	432	1267	123.1	98-92-0;	936	C00153	HMDB01406	1.1977	1.231	0.7889	1.1586	1.002	1.0707	0.9379	0.998	1.0623	0.8074	1.2034	1.1099	0.915	1.1324	0.841	0.8276	1.099	0.9482	0.5206	0.8488	1.0791	1.0435	1.1144	1.0881	0.9769	0.7814	0.835	0.9468	1.0334	1.0587	0.9772	0.9622
2163	nicotinamide adenine dinucleotide (NAD+)	Cofactors and Vitamins	Nicotinate and Nicotinamide Metabolism	5278	LC/MS Pos	1310	1370	664	53-84-9;	1.08977e+18	C00003	HMDB00902	1.1543	0.9387	0.8732	0.8045	0.571	0.7603	0.8825	0.8437	0.8256	0.8217	1.1647	1.064	1.1131	0.8852	1.0738	0.9965	1.1816	1.4734	0.6189	0.8038	0.8129	0.9358	1.0035	1.0257	0.9033	1.071	1.0993	1.0928	1.2484	1.4734	1.3405	1.1988
2156	nicotinate	Cofactors and Vitamins	Nicotinate and Nicotinamide Metabolism	1504	LC/MS Neg	567	1221	122.1	59-67-6;	938	C00253	HMDB01488	1.2947	0.7918	1.0806	0.9816	1.2886	1.2231	0.9998	1.1567	1.0002	1.3151	0.7944	0.9327	0.7411	0.8431	1.2458	1.3591	0.9161	0.8501	1.1412	1.3441	0.878	0.9409	0.8315	1.0647	1.2012	1.2503	0.9957	0.8359	1.3525	0.7764	1.0733	0.8572
951	oleate (18:1n9)	Lipid	Long Chain Fatty Acid	1359	GC/MS	442	1984.4	339.2	112-80-1;	445639	C00712	HMDB00207	0.9557	1.0823	1.0947	1.3497	0.8675	0.9661	1.1093	0.7846	1.1553	0.9317	1.1814	0.9691	1.0201	1.1427	1.1037	0.7078	1.1549	1.2351	0.6887	0.9072	1.0954	1.0576	1.0375	0.9123	0.9177	0.9296	0.9343	1.1457	0.9644	0.9799	0.9201	1.0578
122	p-cresol sulfate	Amino Acid	Phenylalanine and Tyrosine Metabolism	36103	LC/MS Neg	100001315	2896	187.1	3233-57-7;	4615422	C01468	HMDB11635	0.5193	0.5193	0.665	0.5193	0.5193	0.5193	0.5193	0.5193	1	0.5193	0.5193	1.9742	1.2543	0.5193	0.5193	0.5193	0.5193	0.5193	0.5193	0.5193	0.955	0.5193	0.5193	1.3873	0.5193	0.5193	0.5193	0.5193	0.5193	0.5193	0.5193	0.5193
944	palmitate (16:0)	Lipid	Long Chain Fatty Acid	1336	LC/MS Neg	424	5619	255.3	57-10-3;	985	C00249	HMDB00220	0.8017	1.269	1.165	1.0738	0.6262	0.8854	1.3215	0.9384	0.8664	0.7644	1.6131	1.0105	1.2044	1.4965	0.9655	0.8443	1.0504	0.9354	0.6759	0.8114	1.3748	0.8746	1.165	1.1343	0.9895	0.8128	0.7694	1.1751	0.9615	1.3743	1.1265	1.7834
945	palmitoleate (16:1n7)	Lipid	Long Chain Fatty Acid	33447	LC/MS Neg	452	5477	253.3	373-49-9;	445638	C08362	HMDB03229	0.8562	1.0737	1.1197	1.1012	0.542	0.618	1.0437	0.6904	1.1828	0.6514	1.1923	1.0737	1.4168	1.6426	0.8571	0.8496	0.8735	0.9078	0.603	0.6523	1.2137	0.8421	0.9394	1.0539	1.1244	0.6716	0.9563	1.3604	0.838	1.5178	1.2265	1.8958
1277	palmitoyl ethanolamide	Lipid	Endocannabinoid	38165	LC/MS Neg	1489	6416	298.4	544-31-0;	4671		HMDB02100	0.7558	1.2607	1.0102	0.9131	0.5552	0.5895	1.1801	0.5742	0.9938	0.9558	1.8775	1.0062	1.2643	2.2103	1.2261	0.9748	0.8844	0.8045	0.5455	0.7575	0.9359	0.6918	1.1374	0.9938	1.4057	0.9057	1.1127	1.157	1.0717	1.1331	1.5908	1.7311
1457	palmitoyl sphingomyelin	Lipid	Sphingolipid Metabolism	37506	GC/MS	100002107	2524	311.3	6254-89-3;	9939941			0.8406	0.7635	0.9505	1.1872	0.8401	0.9164	0.9865	0.6352	1.0945	0.9883	1.3488	1.2172	1.0581	1.2626	0.9336	0.784	0.9963	1.2091	0.4874	0.8915	1.185	1.1207	0.7599	0.7198	1.0825	1.0037	1.0651	1.436	0.9213	1.0898	1.0913	1.0498
1152	palmitoylcarnitine	Lipid	Fatty Acid Metabolism(Acyl Carnitine)	22189	LC/MS Pos	100000776	5179	400.4	6865-14-1;	461	C02990	HMDB00222	1.2392	0.7103	1.282	1.6108	0.9295	0.8776	0.3596	1.7808	0.1012	1.456	1.2418	0.1835	1.752	0.6654	1.9002	1.2145	2.1488	0.2344	1.5758	1.7889	1.1055	1.5586	0.1311	0.104	1	0.5105	0.1012	0.4377	0.3393	0.5614	0.3425	1.5477
2185	pantethine	Cofactors and Vitamins	Pantothenate and CoA Metabolism	39791	LC/MS Neg	100002991	3605.3	553.3	16816-67-4;	452306	C12661	HMDB03828	1.0295	0.8886	0.9685	0.9629	1.009	1.0519	1.2092	0.7717	1.2888	1.6383	1.0522	0.991	0.8101	1.0559	1.3432	1.2883	0.7494	0.6195	0.7826	1.1037	0.7061	0.628	0.886	1.1922	1.0252	1.1514	0.9765	0.8953	1.3754	0.7424	1.3846	0.9426
2184	pantothenate	Cofactors and Vitamins	Pantothenate and CoA Metabolism	1508	LC/MS Pos	1024	2218	220.1	137-08-6;	6613	C00864	HMDB00210	0.8459	0.9231	0.8239	0.9236	0.7891	0.8603	0.8031	0.7903	1.265	1.3868	1.278	1.1603	1.376	1.087	0.7823	1.1179	0.9889	0.9287	0.7394	0.8209	0.9932	0.8617	1.0327	0.904	1.3456	1.1547	1.3894	1.3127	1.0068	1.2379	1.1905	1.2324
934	pelargonate (9:0)	Lipid	Medium Chain Fatty Acid	12035	LC/MS Neg	437	4847	157.2	112-05-0;	5461016	C01601	HMDB00847	0.9286	0.9468	1.0086	0.9629	1.038	1.0162	1.1345	1.002	0.8755	1.1509	1.0632	0.9801	0.7738	1.0137	1.1113	1.2436	0.8142	0.8299	1.1704	1.193	0.8366	0.9796	1.1158	1.1384	1.1796	0.9626	0.9076	0.7535	0.998	0.8579	1.0134	0.9604
943	pentadecanoate (15:0)	Lipid	Long Chain Fatty Acid	1361	GC/MS	980	1853.5	299.2	1002-84-2;10002-84-2;	13849	C16537	HMDB00826	0.8945	1.335	1.1013	1.3327	0.8029	0.9488	1.081	1.1797	0.7915	0.999	1.4164	1.2359	1.4789	0.9537	1.1479	0.8364	1.0267	1.2889	0.8374	0.7473	0.6504	0.6738	0.9124	0.7756	1.0691	0.9625	0.7375	1.1614	1.2103	1.001	1.3626	0.7375
3000	pepstatin A	Xenobiotics	Chemical	37474	LC/MS Neg	100002111	5023	684.7	26305-03-3;				1	1	1	1	1	1	1	1	1	1	1	1	1	1	1	1	1	1	1	1	1	1	1	1	1	1	1	1	1	1	1	1
93	phenylalanine	Amino Acid	Phenylalanine and Tyrosine Metabolism	64	LC/MS Pos	460	2056	166.1	63-91-2;	69256656140	C00079	HMDB00159	0.9456	1.0792	1.0333	0.8935	0.8458	0.9237	0.9763	0.8223	1.0437	1.0358	1.0854	1.0183	1.0214	1.1879	0.857	0.9215	1.0211	0.9247	0.7842	0.8052	0.9522	1.0082	0.9918	1.0389	1.0282	0.8912	1.351	1.0716	0.8841	1.0238	0.9504	1.3217
929	phosphate	Energy	Oxidative Phosphorylation	11438	GC/MS	461	1307.7	298.9	7664-38-2 ;	1061	C00009	HMDB01429	0.996	1.1063	1.0099	1.0945	0.9683	0.9328	1.0142	0.8232	1.0138	0.9244	1.0534	1.2201	0.9145	1.0748	0.9138	0.8991	1.0486	1.1226	0.8053	0.917	1.0011	1.053	1.0194	0.9817	0.9523	0.9989	0.9439	1.2099	0.9662	1.1021	0.9179	1.0691
1322	phosphoethanolamine	Lipid	Phospholipid Metabolism	12102	GC/MS	1026	1577.3	299.1	1071-23-4;	52323241015	C00346	HMDB00224	1.0053	1.4967	0.8308	1.3008	0.9947	1.2105	1.0989	0.5797	0.9164	0.5315	1.3803	1.6658	0.952	1.4166	0.5207	0.5919	1.2693	1.3643	0.537	0.5757	1.4169	1.1601	1.4431	0.9399	0.7887	0.8742	1.1347	1.3484	0.6065	0.8217	0.8004	1.4915
2186	phosphopantetheine	Cofactors and Vitamins	Pantothenate and CoA Metabolism	15504	LC/MS Neg	100000328	1624	357.2	NA;	115254	C01134	HMDB01416	0.9501	1.494	0.642	0.7826	0.5669	0.6685	0.792	0.7139	1.6145	0.9575	2.0406	1.1915	1.5631	2.5776	0.8025	1.0007	0.7924	0.9993	0.9537	0.8564	0.8981	0.7414	0.822	1.0118	1.8039	1.3596	2.2423	1.7861	1.3112	1.9302	1.5597	1.7595
86	pipecolate	Amino Acid	Lysine Metabolism	1444	LC/MS Pos	1025	1120	130.1	4043-87-2;	849	C00408	HMDB00070	0.9592	1.6008	1.075	0.8731	0.8987	1.135	1.9167	0.5162	1.1684	0.966	1.2968	2.0072	1.3014	1.034	1.4968	0.7841	0.9235	0.9529	0.6436	0.7143	0.9328	0.8014	0.8032	0.7933	1.0986	1.0496	0.9635	0.9552	1.5264	2.1429	1.5695	1.1485
301	proline	Amino Acid	Urea cycle; Arginine and Proline Metabolism	1898	LC/MS Pos	480	796	116.1	147-85-3;	1457426971047	C00148	HMDB00162	0.9993	1.2108	1.0559	1.033	0.8267	0.9669	1.0778	0.8255	0.9014	0.887	1.0007	0.9339	1.0665	1.0768	0.6692	1.0379	1.1155	0.9527	0.8603	0.7896	1.1149	0.9569	1.0079	1.0784	1.0083	0.8539	1.013	0.9746	0.8446	1.1665	0.9722	1.1979
595	prolylglycine	Peptide	Dipeptide	40703	LC/MS Pos	100003674	875	173.1	2578-57-6;	74080766426709			0.9753	0.8327	0.8822	1.1727	1.0003	0.8062	0.8955	0.8101	0.7868	1.0101	0.8998	0.6416	1.2486	0.7367	1.1166	0.9632	1.0693	0.7977	0.7146	1.5601	1.4726	1.1066	1.1134	1.0483	1.0999	0.7868	1.1595	0.9997	1.3802	1.1638	1.5183	0.8648
1127	propionylcarnitine	Lipid	Fatty Acid Metabolism (also BCAA Metabolism)	32452	LC/MS Pos	100001162	1589	218.2	17298-37-2 ;	107738	C03017	HMDB00824	1.2433	0.5789	0.7266	0.8436	0.8766	0.7809	1.3443	1.0577	0.5176	0.4312	0.7351	0.8029	0.9889	0.9744	0.9114	0.9689	1.5123	0.9382	0.9169	1.1433	1.1304	1.2163	1.3296	0.6651	1.0917	1.1966	1.119	1.0222	1.0111	1.2448	1.1554	1.0782
1219	prostaglandin D2	Lipid	Eicosanoid	7737	LC/MS Neg	486	4657	351.2	41598-07-6;	448457	C00696	HMDB01403	1.0819	1.3603	0.8278	0.8585	0.7696	0.8427	0.8449	1.0322	1.346	0.945	1.2534	1.3069	1.1427	1.7049	0.8337	0.8653	1.1402	0.9531	0.5332	0.6445	1.3487	0.6699	0.9288	0.9881	1.0297	0.9383	0.8841	1.4393	1.0119	1.6272	1.3269	1.6683
1214	prostaglandin E2	Lipid	Eicosanoid	7746	LC/MS Neg	487	4562	351.3	363-24-6;	5280360	C00584	HMDB01220	1.1147	1.0284	1.0351	0.9899	1.0403	0.9034	0.7689	0.7759	1.0101	0.9487	1.0558	1.0179	1.0758	1.3058	0.7168	0.8715	0.9101	1.0653	0.6351	0.8661	1.1176	0.8	0.7023	0.9039	0.9691	0.8151	0.7956	1.1152	1.0975	1.3112	1.3464	1.3677
2112	pseudouridine	Nucleotide	Pyrimidine Metabolism, Uracil containing	33442	LC/MS Neg	821	1104	243.1	1445-07-4;		C02067	HMDB00767	0.9934	1.2578	0.8983	0.969	0.8836	0.8844	1.0553	0.7128	1.1187	0.7161	1.1102	1.0066	1.055	1.2721	0.6574	0.785	0.9442	1.0202	0.2794	0.6415	0.9437	0.8415	1.2028	1.1679	0.8489	1.0151	1.3137	1.1385	1.0432	1.0903	1.1298	0.9113
334	putrescine	Amino Acid	Polyamine Metabolism	1408	GC/MS	49	1705.8	174	110-60-1;		C00134	HMDB01414	0.9367	0.8578	1	0.9771	1	1.1607	1.1008	0.6783	1.3248	0.8752	1.2109	1.3185	1.1127	1.2128	0.7755	0.9105	1.0773	0.9755	0.4505	1.0888	0.7971	0.6614	0.5702	0.6917	1.356	1.2633	1.6105	1.4941	0.7975	1.198	1.1302	0.9791
2253	pyridoxal	Cofactors and Vitamins	Vitamin B6 Metabolism	1651	LC/MS Pos	491	1210	168.1	65-22-5;	1050	C00250	HMDB01545	0.79	0.9865	0.7714	0.894	0.8295	1.0199	0.7501	0.928	1.0554	0.9228	1.0237	1.1658	1.1434	1.1508	0.7146	0.9041	1.4121	0.8076	0.8395	0.7602	1.268	1.0328	0.9806	1.1418	0.9675	0.9001	1.0135	1.1971	1.0306	1.0881	1.1475	1.2797
49	pyroglutamine*	Amino Acid	Glutamate Metabolism	32672	LC/MS Pos	100001540	764	129.2	2353-44-8;	134508			0.9979	1.06	0.9437	0.8223	0.7547	0.7444	0.8301	1.1265	1.0015	0.8165	1.231	1.0639	1.2954	0.9985	0.9397	1.3555	0.8523	1.0725	0.7229	0.8631	0.9641	0.9246	1.0324	1.1913	0.6529	1.0193	2.2525	1.0805	0.9291	1.0811	1.0112	1.2814
928	pyrophosphate (PPi)	Energy	Oxidative Phosphorylation	2078	GC/MS	495	1642.3	451	1466-09-3;2466-09-3;	644102	C00013	HMDB00250	0.8508	1.2964	1.0167	1.0621	0.5277	0.4547	1.5654	0.7225	0.9981	1.1245	1.5406	0.6869	0.9804	1.6091	1.4154	0.728	0.9809	1.2028	0.3678	1.463	1.1739	0.8522	1.2085	0.6574	0.5424	0.5933	0.2839	1.4021	1.1179	1.1146	1.0019	0.3596
2181	riboflavin (Vitamin B2)	Cofactors and Vitamins	Riboflavin Metabolism	1827	LC/MS Pos	500	3111	377.2	83-88-5;	493570	C00255	HMDB00244	1.012	1.6305	0.7908	0.9444	0.722	0.859	0.8369	0.9739	0.9277	1.0405	1.0294	1.0371	1.1033	1.3427	0.6264	1.0791	1.4292	0.9425	0.742	0.5916	1.5486	0.902	0.9848	0.988	0.8281	1.029	1.3441	1.0654	0.9319	1.2684	1.1927	1.3478
765	ribose	Carbohydrate	Pentose Metabolism	12080	GC/MS	914	1639.2	204	50-69-1;	5311110	C00121	HMDB00283	0.9428	1.1303	1.0058	1.1629	0.9267	0.8683	1.0053	0.7506	0.8769	0.8028	1.0942	0.9947	1.1855	1.3656	0.6219	0.7473	1.2323	1.1076	0.8203	0.7989	1.4263	0.9197	1.1832	0.8211	0.9931	1.0065	0.9529	1.2959	0.7377	1.2322	1.1408	1.2535
756	ribose 5-phosphate	Carbohydrate	Pentose Phosphate Pathway	561	GC/MS	19	1928.4	315.1	18265-46-8;108321-05-7;	447634	C00117	HMDB00618	0.7473	1.0177	1.4234	1.5372	0.8759	0.9636	0.8368	0.7533	1.2505	1.1433	1.1097	1.1865	1.0579	1.0407	0.6509	0.608	1.2673	0.8851	0.728	0.7062	1.5146	1.0041	1.4899	0.7101	1.1229	1.0522	0.9959	0.9131	1.0637	0.7765	0.8708	0.9212
763	ribulose	Carbohydrate	Pentose Metabolism	35855	GC/MS	100000147	1662	306.1	488-84-6;	79021	C00309	HMDB00621	0.9336	1.4772	0.7583	1.3483	0.92	0.9658	1.3609	0.6805	0.8383	1.0736	1.188	1.1042	0.838	1.2555	0.7231	0.5444	1.2606	1.1363	0.6628	0.6764	1.3989	0.7043	1.0342	1.1378	0.6637	1.24	1.2095	1.468	0.5828	1.134	0.8485	0.8733
274	S-adenosylhomocysteine (SAH)	Amino Acid	Methionine, Cysteine, SAM and Taurine Metabolism	15948	LC/MS Neg	197	1821	383.1	979-92-0;		C00021	HMDB00939	1.0423	1.0821	0.9873	1.1017	0.8669	0.8842	1.0924	0.8421	1.1144	0.8666	1.0843	0.9357	0.8625	1.087	0.7757	0.8365	0.9658	0.9489	0.7183	0.8263	1.139	1.0661	1.0432	1.0084	0.9118	1.0094	1.0245	1.1389	0.959	1.2383	0.9916	1.1554
353	S-lactoylglutathione	Amino Acid	Glutathione Metabolism	15731	LC/MS Pos	1343	1683	380.1	54398-03-7;	1083	C03451	HMDB01066	1.3095	2.0692	1.0305	1.275	1.1073	1.4257	1.1809	0.7451	1.4367	0.5332	1.2434	1.1497	0.4272	1.2923	0.3838	0.3959	0.9896	1.6248	0.233	0.6952	0.8499	1.0888	1.8372	1.1853	0.4836	0.894	0.3069	1.0104	0.9454	0.64	0.4167	0.6234
286	S-methylcysteine	Amino Acid	Methionine, Cysteine, SAM and Taurine Metabolism	39592	GC/MS	100002749	1447.8	218.1	1187-84-4;	705817424417		HMDB02108	1.0531	0.9214	0.9608	0.9354	0.9025	1.0619	0.5148	0.6878	0.9536	0.5148	1.1484	2.4666	1.471	1.6485	0.9203	0.7809	0.7995	1.3945	0.6303	1.1315	1.3822	0.931	1.0392	0.5148	0.5148	0.753	0.8143	1.1508	0.5148	1.0886	1.371	1.26
4	sarcosine (N-Methylglycine)	Amino Acid	Glycine, Serine and Threonine Metabolism	1516	GC/MS	1023	1182.9	116	107-97-1;	10887311726	C00213	HMDB00271	0.8168	0.8872	1.0436	1.0996	1.1072	0.8272	1.0035	0.9639	0.8825	0.8765	0.4935	1.4463	1.072	1.0236	1.0551	0.8975	0.9572	0.8751	1.0113	0.9798	1.0483	1.1074	1.0197	0.9776	1.1704	1.0319	0.9225	1.0202	0.7593	0.9315	1.1223	0.9965
1291	scyllo-inositol	Lipid	Inositol Metabolism	32379	GC/MS	100001215	1893.8	318.2	488-59-5;		C06153	HMDB06088	0.6395	1.1197	0.6544	1.2012	0.8375	0.7506	1.1528	0.6607	1.9665	1.0298	1.7721	1.7441	1.3391	1.7913	1.0019	0.7496	0.9548	0.8954	0.6927	0.6419	0.9278	0.9223	0.8156	0.7297	0.9981	1.0429	0.7126	1.7069	1.4881	1.3316	1.1185	1.0261
759	sedoheptulose-7-phosphate	Carbohydrate	Pentose Phosphate Pathway	35649	GC/MS	100001628	2070	691.35	2646-35-7;	616	C05382	HMDB01068	0.8036	1.8174	1.061	1.9571	0.902	1.0743	1.7029	0.7988	0.8971	0.9358	1.6226	0.6226	1.0317	1.4888	0.9619	0.5607	0.9202	1.7389	0.7859	1.0013	1.2486	1.1098	1.7613	1.6745	0.8739	0.9987	1.2285	1.4022	0.945	0.9365	0.8098	0.609
9	serine	Amino Acid	Glycine, Serine and Threonine Metabolism	1648	GC/MS	503	1389.1	204	56-45-1;	59516857581	C00065	HMDB00187	0.998	1.1625	1.002	1.1693	0.8981	0.9482	1.0579	0.7403	1.0201	0.8118	1.091	1.137	0.9421	1.1697	0.7532	0.8391	1.0709	1.1554	0.7573	0.8823	1.2428	1.1007	0.9599	1.1295	0.9158	0.9501	0.9337	1.1188	0.9253	1.0823	0.9701	1.0789
835	sorbitol	Carbohydrate	Fructose, Mannose and Galactose Metabolism	15053	GC/MS	506	1843	319.1	6706-59-8;	107428	C00794	HMDB00247	0.8619	1.3832	0.9266	1.2726	0.7681	0.8779	1.1816	1.0598	1.2651	1.1492	1.6916	1.5086	0.9258	1.8728	0.7866	0.7381	0.87	1.4574	1.3257	1.2179	1.2828	0.9873	0.9651	1.1407	0.9934	0.9594	0.7037	1.282	0.7872	1.0066	0.8014	0.9488
336	spermidine	Amino Acid	Polyamine Metabolism	485	LC/MS Pos	50	533	146.2	124-20-9;	1102	C00315	HMDB01257	0.8633	1.1718	0.7413	1.0035	0.9165	0.6627	0.8456	0.8793	1.2907	0.6215	1.1902	1.1719	1.2458	1.2534	0.709	0.579	0.9878	1.2187	0.4649	0.7597	1.0804	0.9484	1.096	1.0171	0.8603	0.9965	1.5907	1.1917	0.9553	1.5056	1.0446	1.1653
335	spermine	Amino Acid	Polyamine Metabolism	603	LC/MS Pos	507	506	203.2	71-44-3;	1103	C00750	HMDB01256	0.9234	1.3887	1.1598	0.997	0.3969	0.5337	0.3969	0.3969	2.4457	0.3969	1.1732	0.882	0.79	1.4429	0.3969	0.3969	0.3969	1.0325	0.3969	0.3969	1.208	0.3969	0.7148	1	0.3969	0.5272	3.4793	0.8809	0.3969	1.148	0.7008	1.4029
1463	sphingosine	Lipid	Sphingolipid Metabolism	17747	LC/MS Pos	297	5197	300.2	123-78-4;	5353955	C00319	HMDB00252	0.5297	0.963	1.0734	1.6379	1.0554	0.836	0.5672	2.3284	0.0982	1.037	1.1895	0.0982	1.3729	0.7391	1.8261	1.3349	2.5717	0.331	1.8019	2.1985	1.7586	1.5918	0.2078	0.1483	0.6131	0.2036	0.0982	0.3808	0.213	0.5945	0.6122	1.9391
949	stearate (18:0)	Lipid	Long Chain Fatty Acid	1358	LC/MS Neg	439	5886	283.4	57-11-4;	5281	C01530	HMDB00827	0.7048	1.1474	1.1445	1.1038	0.6228	0.8611	1.2275	0.986	0.8618	0.7221	1.267	1.0463	1.2498	1.3606	0.9421	0.8293	1.014	0.7379	0.675	0.8085	1.1458	0.8333	1.1468	1.1074	0.98	0.7683	0.6474	1.0172	0.8127	1.0249	1.182	1.3564
1078	stearate, methyl ester	Lipid	Fatty Acid, Methyl Ester	6097	GC/MS	937	1946.4	73.9	112-61-8;	8201			0.9606	1	0.8265	1.2472	1.4613	0.9053	1.4234	0.474	0.474	0.8437	1.0713	1.2019	1.3884	1.091	0.6927	0.9014	1.4046	1.5458	0.8537	1.6585	2.5817	1.4063	1.6608	1.0082	0.691	0.6898	0.6603	0.7526	1.3207	0.5846	0.7359	0.5864
1458	stearoyl sphingomyelin	Lipid	Sphingolipid Metabolism	19503	GC/MS	1538	2645	311.3	85187-10-6;85187-10-6 ;	6453725	C00550	HMDB01348	1.0341	0.9724	0.9953	1.2802	1.0481	1.0989	1.1452	0.8532	0.8399	0.8015	1.0145	0.9064	0.8319	0.989	1.0663	0.8559	1.252	1.2786	0.7409	1.1402	1.0945	1.1997	1.007	0.8643	0.7596	1.0212	0.7887	0.9376	0.8802	1.0472	0.8979	1.0047
1153	stearoylcarnitine	Lipid	Fatty Acid Metabolism(Acyl Carnitine)	34409	LC/MS Pos	100001391	5300	428.4	18822-91-8;			HMDB00848	0.9489	0.6575	0.8261	1.5612	1.0207	0.5841	0.4563	1.4734	0.2608	1.0494	1.0906	0.2806	1.0696	0.6578	1.542	1.0177	1.1862	0.2608	1.4924	1.8736	0.8992	1.2262	0.2608	0.2608	1	0.3524	0.2608	0.4975	0.2608	0.4501	0.4915	1.0555
818	sucrose	Carbohydrate	Disaccharides and Oligosaccharides	1519	LC/MS Neg	935	875	341.2	57-50-1;	5988	C00089	HMDB00258	0.2395	4.5859	9.9965	8.3415	0.2868	1	1.3007	0.348	0.3543	0.2395	0.6206	0.3564	0.5041	0.4736	45.127	26.2624	0.51	22.734	0.4417	0.3304	0.4172	0.2395	0.5304	0.4347	1	14.1083	6.7716	10.2353	5.8186	11.2633	3.6532	1.0619
293	taurine	Amino Acid	Methionine, Cysteine, SAM and Taurine Metabolism	2125	GC/MS	512	1616.4	254.1	107-35-7;	11234068592	C00245	HMDB00251	0.948	1.1878	0.8856	1.1699	0.7675	0.8452	0.992	0.6685	0.9369	0.7824	1.3602	1.1212	1.0862	1.5227	0.7716	0.9098	1.1785	1.2678	0.6315	1.0103	1.3905	1.136	1.0626	1.0477	0.9293	0.9905	0.7099	1.2875	0.8133	1.0542	0.9447	1.008
1630	tauro(alpha + beta)muricholate	Lipid	Primary Bile Acid Metabolism	43167	LC/MS Neg	100004515	4743.7	514.4					0.5886	0.5886	0.5886	1.0444	0.5886	0.5886	0.5886	0.5886	0.5886	0.5886	0.5886	0.5886	0.5886	1	0.5886	0.5886	0.5886	0.5886	0.5886	0.5886	0.5886	0.5886	0.5886	0.5886	0.5886	0.5886	13.7339	0.6341	0.5886	0.5886	0.5886	0.5886
1622	taurocholate	Lipid	Primary Bile Acid Metabolism	18497	LC/MS Neg	1648	5122	514.3	145-42-6;		C05122	HMDB00036	0.6347	0.6347	0.6347	1.3233	0.6347	0.6347	0.6347	0.6347	0.6347	0.6347	0.6347	0.6347	1	0.8081	0.6347	0.6347	0.6347	0.6347	0.6347	0.6347	0.6347	0.6347	0.6347	0.6347	0.6347	0.6347	13.7367	0.6347	0.6347	0.6347	0.6347	0.6347
2194	threonate	Cofactors and Vitamins	Ascorbate and Aldarate Metabolism	27738	GC/MS	100001022	1560.7	292.1	70753-61-6;	151152	C01620	HMDB00943	1.0371	1.2993	1.0501	1.2757	0.829	1.0437	1.1262	0.8089	0.9863	1.0325	1.0939	1.2386	0.9564	1.1217	0.8183	0.9502	1.1477	1.1072	0.7286	1.0116	1.2839	0.9535	1.2504	1.1585	0.5802	0.759	0.8253	0.8957	0.8139	0.9884	0.749	0.8695
14	threonine	Amino Acid	Glycine, Serine and Threonine Metabolism	1284	LC/MS Pos	564	713	120.1	72-19-5;	69710196288	C00188	HMDB00167	1.007	1.1842	1.0394	1.1264	0.8491	0.9501	0.9335	0.9127	1.0757	0.8115	1.1348	0.9808	1.068	0.9584	1.0353	0.955	1.0275	1.2516	0.955	0.9638	1.2341	1.178	1.0986	1.1653	0.9149	0.993	0.822	1.148	0.988	0.9438	0.9364	1.0553
2149	thymidine	Nucleotide	Pyrimidine Metabolism, Thymine containing	39539	LC/MS Neg	872	1935	284.8	50-89-5;	5789	C00214	HMDB00273	0.7492	1.0321	1.1517	1.1532	1.2314	0.67	1.1445	0.9912	1.3226	1.2683	1.4032	0.8713	1.1701	1.5375	0.7933	0.8559	0.8021	1.0088	0.796	0.927	0.9868	1.0925	0.8646	0.6935	0.7004	0.8797	1.367	1.0088	0.7136	0.9557	1.1626	1.1759
319	trans-4-hydroxyproline	Amino Acid	Urea cycle; Arginine and Proline Metabolism	1366	GC/MS	1001	1537	140	51-35-4;	58106971053	C01157	HMDB00725	0.8239	1.1505	0.9032	1.3176	1.0376	0.9788	1.226	0.7293	1.0061	0.6234	1	0.9603	1.023	0.9393	0.8161	0.6738	1.117	1.3463	0.6644	0.7444	1.2991	1.1132	1.2074	0.9173	0.9329	1.0309	0.6234	1.0405	0.9175	1.0414	1.0947	0.9787
3014	trizma acetate	Xenobiotics	Chemical	20710	GC/MS	100000856	1525	306.2	6850-28-8;	8129116218782	C07182		0.1047	0.1047	0.4979	0.1047	0.1047	0.1047	0.1047	0.1047	5.0121	1	72.4666	2.2871	0.1047	0.2179	0.1047	0.1047	0.1047	0.1047	0.1047	0.1047	0.1047	0.1047	0.1047	0.1047	0.1047	0.1047	0.1047	0.1047	0.1047	0.1047	0.1047	0.1047
176	tryptophan	Amino Acid	Tryptophan Metabolism	54	LC/MS Pos	565	2445	205.1	73-22-3;	69235166305	C00078	HMDB00929	0.967	1.1564	1.007	1.0071	0.993	0.819	1.0396	0.8733	1.0841	0.8743	1.0201	0.9829	1.0423	1.3009	0.7901	1.1473	1.2019	1.2337	0.8199	0.8764	1.3602	1.1751	0.8404	0.9578	0.9909	0.8966	1.501	0.9626	0.7967	1.0356	0.9141	1.4331
106	tyrosine	Amino Acid	Phenylalanine and Tyrosine Metabolism	1299	LC/MS Pos	815	1516	182.1	60-18-4;	60576942100	C00082	HMDB00158	0.884	1.2921	1.153	1.0261	1.0567	0.9935	1.2301	0.8834	0.8177	0.7773	0.902	0.7742	0.7265	0.9376	0.7808	1.0304	0.9822	1.0272	0.9	0.9359	1.3228	1.3679	1.0065	1.1049	1.0907	0.8052	1.5296	1.0284	0.7926	1.1114	0.9501	1.2585
2111	uracil	Nucleotide	Pyrimidine Metabolism, Uracil containing	605	GC/MS	825	1370.4	241	66-22-8;	1174	C00106	HMDB00300	0.7655	1.0487	0.9237	0.9972	0.8987	0.7385	1.0028	0.7749	0.9795	0.7421	1.1507	1.1279	1.4607	1.235	0.6677	0.7953	1.0626	1.2762	0.9064	0.8645	1.2337	1.0277	1.2383	1.324	0.9625	0.8673	1.1078	1.2605	0.806	1.2032	0.9246	1.2801
299	urea	Amino Acid	Urea cycle; Arginine and Proline Metabolism	6329	GC/MS	533	1287.7	189	57-13-6;	117616150869	C00086	HMDB00294	1.0821	1.2149	1.1604	1.118	1.0966	0.9172	0.9762	0.6416	1.0238	0.8605	1.4189	1.2799	1.3176	0.8918	0.4766	0.5941	0.8738	1.4312	0.5185	0.7092	1.1468	1.2307	1.3731	1.0544	0.9141	0.9488	0.821	1.2478	0.7908	0.8107	0.889	1.0678
2110	uridine	Nucleotide	Pyrimidine Metabolism, Uracil containing	606	LC/MS Neg	535	1430	243.1	58-96-8;	6029	C00299	HMDB00296	0.9947	1.1554	1.2029	0.9716	1.1639	0.945	1.031	0.7615	1.2066	1.0281	0.9695	0.9476	0.9516	1.1995	0.765	0.981	1.0546	0.9734	0.6234	0.7097	1.3158	1.174	1.0053	1.0563	0.8436	1.0378	0.8597	1.0942	0.8065	1.0563	0.9138	1.2372
930	valerate	Lipid	Short Chain Fatty Acid	33443	LC/MS Neg	1136	1774	101.2	109-52-4;	7991	C00803	HMDB00892	1.3005	0.8577	1.2796	0.8139	1.695	1.3513	1.1558	1.4258	0.9498	1.5913	0.487	0.7466	0.9329	0.6453	1.4386	1.5216	0.8528	0.778	1.4559	1.7768	0.5693	0.7304	0.9313	1.163	1	1.2041	0.8383	0.6781	1.5621	0.487	1.0026	0.5593
256	valine	Amino Acid	Leucine, Isoleucine and Valine Metabolism	1649	LC/MS Pos	566	1040	118.1	72-18-4;	69710186287	C00183	HMDB00883	1.0193	1.1212	0.9808	1.0101	0.8919	0.9208	1.0773	0.8132	1.0686	0.9818	1.0756	0.9778	1.1029	1.0603	0.7148	0.9653	0.9982	1.0018	0.7509	0.8314	1.1687	1.0627	1.0113	0.959	0.9893	0.8695	1.0321	1.0302	0.8612	0.9847	1.0284	1.135
2029	xanthine	Nucleotide	Purine Metabolism, (Hypo)Xanthine/Inosine containing	3147	LC/MS Pos	1004	1430	153.1	69-89-6;	1188	C00385	HMDB00292	0.9645	1.1423	0.995	1.0323	0.9178	0.9481	0.9554	0.8881	1.1159	0.9508	1.051	1.03	1.0408	1.1509	0.8344	0.9919	1.0827	1.115	0.8302	0.8348	1.3016	1.1313	1.1756	1.0022	1.0197	0.9582	0.9523	0.9978	0.9116	1.1171	0.9882	1.0726
2031	xanthosine	Nucleotide	Purine Metabolism, (Hypo)Xanthine/Inosine containing	15136	LC/MS Neg	100000299	1075	283.1	146-80-5;	64959	C01762	HMDB00299	1.1656	0.8704	0.847	1.1054	1.1623	1.0103	0.8163	0.9455	0.9782	1.3145	0.9483	0.8871	0.7348	0.877	1.1596	1.1468	0.8975	0.8867	1.0291	1.1128	0.7089	0.8378	1.0725	0.9897	1.6754	1.4551	1.1764	1.0489	1.4326	0.6778	1.1676	0.886
772	xylitol	Carbohydrate	Pentose Metabolism	4966	GC/MS	543	1677.6	307.2	87-99-0;	6912	C00379	HMDB02917	0.9758	0.7838	1.0744	1.2427	0.6103	0.8372	0.8364	0.8963	1.4443	0.7028	1.3427	0.8131	1.2342	1.1739	0.7855	0.6	1.6663	1.8712	0.4417	0.6483	1.1031	0.8659	0.8551	1.1923	1.3148	1.0242	1.5653	1.9942	0.8145	1.2768	0.7953	1.3021
770	xylonate	Carbohydrate	Pentose Metabolism	35638	GC/MS	100001627	1722	292	73686-31-7;	6602431	C05411		0.7477	1.5932	0.4632	1.305	0.693	0.8225	1.2084	0.4632	1.1645	0.4632	1.4454	1.0531	0.4632	1.2465	0.9488	0.4632	0.6115	0.9532	0.7057	0.9981	1.0347	0.7576	1.4628	1.01	1.2304	0.8821	0.8767	1.3134	1.0019	1.1013	0.7324	0.7949
771	xylose	Carbohydrate	Pentose Metabolism	15835	GC/MS	826	1723.9	204	609-06-3;	95259	C00181	HMDB00098	0.4755	1	0.4755	0.7251	0.4755	0.4755	0.8957	1.5747	0.4755	0.4755	0.4755	0.4755	0.8006	1.1936	0.8348	0.6184	0.4755	2.4998	1.169	0.4755	0.4755	0.4755	3.189	0.4755	0.4755	0.4755	1.1742	1.4794	0.9038	1.0102	0.8299	0.4755
768	xylulose	Carbohydrate	Pentose Metabolism	18344	GC/MS	100000421	1668	306.1	551-84-8;	5289590	C00310	HMDB00654	1.152	1.8063	0.5888	1.6291	0.8147	0.9591	1.5723	0.9879	0.6246	0.7948	0.9478	1.0689	1.1139	1.3177	0.7332	0.8619	1.2715	1.1999	0.3786	0.9263	1.0845	0.9428	1.5999	1.6932	0.9599	1.0121	1.1818	1.3361	0.4459	0.9772	1.0372	0.5948

## Sheet: ANOVA analysis
Biochemical Name	Platform	Comp ID	KEGG	HMDB	ANOVA Contrasts				Two-Way ANOVA			Statistical Values														Mean Values					This is the heat map associated with the statistical analysis of the data.
					Fold of Change																										Indicates ratios, p- and q-values for each comparison.
					P/A nTg		18 months 3 months					ANOVA Contrasts								Two-Way ANOVA
									Genotype Main Effect	Age Main Effect	Genotype:Age Interaction	P/A 3mo / nTg 3mo		P/A 18mo / nTg 18mo		nTg 18mo / nTg 3mo		P/A 18mo / P/A 3mo		Genotype Main Effect		Age Main Effect		Genotype:Age Interaction		nTg 3mo	nTg 18mo	P/A 3mo	P/A 18mo		0.55	Green: indicates significant difference (p≤0.05) between the groups shown, metabolite ratio of < 1.00
					3 months	18 months	nTg	P/A				p-value	q-value	p-value	q-value	p-value	q-value	p-value	q-value	p-value	q-value	p-value	q-value	p-value	q-value						0.76	Light Green: narrowly missed statistical cutoff for significance 0.05<p<0.10, metabolite ratio of < 1.00
glycine	GC/MS	11777	C00037	HMDB00123	1.09	0.99	1.07	0.97				0.3754	1	0.9891	1	0.5304	0.7817	0.8032	0.7393	0.5231	0.9466	0.7881	0.4628	0.5356	0.9902	0.93	0.992	1.0104	0.9776		1.71	Red: indicates significant difference (p≤0.05) between the groups shown; metabolite ratio of ≥ 1.00
sarcosine (N-Methylglycine)	GC/MS	1516	C00213	HMDB00271	1.03	1.03	1	1				0.7158	1	0.5384	0.9453	0.7314	0.8397	0.9277	0.7648	0.4894	0.9466	0.7589	0.4557	0.8581	0.9902	0.9686	0.9684	0.997	0.9943		1.32	Light Red: narrowly missed statistical cutoff for significance 0.05<p<0.10, metabolite ratio of ≥ 1.00
dimethylglycine	GC/MS	5086	C01026	HMDB00092	0.63	1.22	0.55	1.07				0.0804	0.9292	0.4914	0.9453	0.052	0.2962	0.634	0.6981	0.4363	0.9466	0.2828	0.2588	0.0866	0.7486	1.2532	0.6876	0.7856	0.8376		1.2	Non-colored text and cell: mean values are not significantly different for that comparison
serine	GC/MS	1648	C00065	HMDB00187	1.04	1.03	0.97	0.96				0.604	1	0.6224	0.985	0.6837	0.83	0.6645	0.7104	0.4756	0.9466	0.5526	0.3902	0.9851	0.9902	0.997	0.9705	1.0374	0.9969			Blue: indicates significant (q≤0.05) ANOVA effect.
threonine	LC/MS pos	1284	C00188	HMDB00167	1.11	0.97	1	0.88				0.0584	0.903	0.6073	0.978	0.9544	0.9074	0.0215	0.097	0.3128	0.8669	0.1038	0.1318	0.0888	0.7486	1.0003	1.0024	1.1092	0.9752
allo-threonine	GC/MS	15142	C05519	HMDB04041	1.06	0.96	1.05	0.95				0.6923	1	0.8386	0.9889	0.9599	0.9074	0.8869	0.7547	0.6719	0.9673	0.9482	0.5054	0.8917	0.9902	0.9668	1.0133	1.0295	0.9754
homoserine	GC/MS	23642	C00263	HMDB00719	0.97	0.98	1.12	1.12				0.6761	1	0.9822	1	0.5044	0.7559	0.2718	0.4351	0.7796	0.9709	0.2142	0.2202	0.7555	0.9902	0.9479	1.058	0.92	1.0321
alanine	GC/MS	1126	C00041	HMDB00161	0.99	1.16	0.93	1.08				0.897	1	0.0217	0.482	0.2028	0.5319	0.2187	0.3828	0.1149	0.717	0.9743	0.5131	0.0808	0.7486	0.9965	0.9237	0.9904	1.0691
N-acetylalanine	LC/MS neg	1585	C02847	HMDB00766	1.01	0.97	0.99	0.95				0.8827	1	0.5271	0.9453	0.9835	0.9074	0.4247	0.563	0.7308	0.9709	0.5615	0.3902	0.5812	0.9902	0.991	0.9763	1.0002	0.9503
aspartate	GC/MS	15996	C00049	HMDB00191	1.08	0.96	1.14	1				0.2854	1	0.6403	0.985	0.0999	0.4222	0.8894	0.7547	0.6661	0.9673	0.2033	0.2119	0.2789	0.9902	0.9157	1.0411	0.9923	0.9967
asparagine	GC/MS	11398	C00152	HMDB00168	1.11	0.98	1.06	0.93				0.4066	1	0.9101	1	0.7375	0.8397	0.5415	0.6501	0.6104	0.9657	0.8446	0.4838	0.5043	0.9902	0.9587	1.0137	1.0667	0.9949
N-acetylaspartate (NAA)	LC/MS neg	22185	C01042	HMDB00812	0.95	1.06	0.79	0.88				0.2366	1	0.1562	0.8209	3.1368e-06	0.0004	0.004	0.0413	0.8623	0.9906	7.8267e-07	3.5672e-05	0.0698	0.7486	1.1282	0.8948	1.0768	0.9513
glutamate	LC/MS pos	57	C00025	HMDB03339	1.05	1.08	0.91	0.94				0.2147	1	0.0335	0.6204	0.011	0.1028	0.0897	0.2336	0.0195	0.4539	0.0037	0.0162	0.5	0.9902	1.0041	0.9184	1.0507	0.9881
glutamine	LC/MS pos	53	C00064	HMDB00641	1.04	1.11	1.17	1.25				0.5783	1	0.3822	0.9128	0.046	0.2875	0.0226	0.097	0.3139	0.8669	0.0036	0.0162	0.8197	0.9902	0.9071	1.0611	0.9462	1.1817
N-acetylglutamate	LC/MS pos	15720	C00624	HMDB01138	1.01	1.2	0.8	0.96				0.9996	1	0.046	0.6204	0.0256	0.1864	0.7886	0.7393	0.1509	0.7674	0.0736	0.1061	0.1511	0.8748	1.0458	0.8357	1.0528	1.006
N-acetyl-aspartyl-glutamate (NAAG)	LC/MS pos	35665	C12270	HMDB01067	0.94	0.93	0.95	0.94				0.239	1	0.1682	0.8298	0.2931	0.59	0.2101	0.3705	0.0747	0.6392	0.1071	0.134	0.8823	0.9902	1.0545	0.998	0.9949	0.9314
gamma-aminobutyrate (GABA)	GC/MS	1416	C00334	HMDB00112	1.01	1.14	0.9	1.01				0.8308	1	0.0709	0.6204	0.1505	0.4699	0.8556	0.7474	0.15	0.7674	0.3678	0.3137	0.2498	0.9902	1.0263	0.919	1.039	1.0521
glutamate, gamma-methyl ester	LC/MS pos	33487			1.12	1.11	0.92	0.91				0.6652	1	0.3659	0.9031	0.3693	0.6401	0.67	0.7104	0.3457	0.884	0.3504	0.3059	0.7359	0.9902	1.0141	0.9295	1.1312	1.0322
pyroglutamine*	LC/MS pos	32672			1.05	1.07	1.2	1.22				0.6813	1	0.8438	0.9889	0.1269	0.4543	0.1855	0.3405	0.6676	0.9673	0.0476	0.0795	0.8796	0.9902	0.91	1.0877	0.9529	1.1635
histidine	LC/MS neg	59	C00135	HMDB00177	0.99	1.02	1.13	1.16				0.8506	1	0.887	1	0.1311	0.4544	0.0693	0.1995	0.9739	0.9906	0.0215	0.0529	0.8153	0.9902	0.9612	1.0884	0.9511	1.1064
lysine	LC/MS pos	1301	C00047	HMDB00182	0.91	0.98	0.85	0.92				0.0794	0.9292	0.7734	0.9889	0.006	0.0753	0.1604	0.328	0.1467	0.7674	0.0042	0.0169	0.2887	0.9902	1.1318	0.9633	1.0274	0.9487
2-aminoadipate	GC/MS	6146	C00956	HMDB00510	1.11	0.98	0.58	0.51				0.9449	1	0.917	1	0.0077	0.0875	0.005	0.047	0.9802	0.9906	0.0003	0.0025	0.9025	0.9902	1.2708	0.7428	1.416	0.725
pipecolate	LC/MS pos	1444	C00408	HMDB00070	0.73	1.04	1.12	1.59				0.0955	0.9889	0.8004	0.9889	0.3306	0.6088	0.006	0.0516	0.3075	0.8669	0.0091	0.0312	0.1724	0.9163	1.1218	1.2568	0.8206	1.3068
phenylalanine	LC/MS pos	64	C00079	HMDB00159	1	1.04	1.09	1.13				0.9968	1	0.5668	0.9514	0.1753	0.4954	0.0583	0.1827	0.6871	0.9673	0.0244	0.0581	0.683	0.9902	0.94	1.0214	0.9408	1.0652
tyrosine	LC/MS pos	1299	C00082	HMDB00158	1.02	1.27	0.79	0.99				0.8747	1	0.0105	0.3036	0.0085	0.0928	0.8062	0.7393	0.0496	0.6083	0.0381	0.0714	0.0784	0.7486	1.0649	0.8433	1.0809	1.0708
3-(4-hydroxyphenyl)lactate	LC/MS neg	32197	C03672	HMDB00755	1.01	1.41	0.62	0.86				0.9214	1	0.0139	0.3353	0.0003	0.0163	0.1756	0.3396	0.0851	0.6663	0.0006	0.0038	0.0644	0.7486	1.1946	0.7406	1.2084	1.0418
p-cresol sulfate	LC/MS neg	36103	C01468	HMDB11635	1.27	0.61	1.59	0.76				0.3158	1	0.0376	0.6204	0.0559	0.3056	0.2367	0.4078	0.4187	0.9466	0.5832	0.4012	0.0314	0.6485	0.5375	0.8531	0.6823	0.5193
3,4-dihydroxyphenylacetate	GC/MS	18296	C01161	HMDB01336	0.93	0.7	1.42	1.07				0.4429	1	0.0683	0.6204	0.0535	0.2985	0.3766	0.538	0.069	0.639	0.0487	0.0795	0.4361	0.9902	0.9387	1.33	0.8756	0.9356
tryptophan	LC/MS pos	54	C00078	HMDB00929	1.08	1.04	1.05	1.01				0.4918	1	0.8094	0.9889	0.6418	0.8132	0.9865	0.7811	0.5117	0.9466	0.733	0.4532	0.751	0.9902	0.9828	1.0302	1.0582	1.0663
5-hydroxyindoleacetate	GC/MS	437	C05635	HMDB00763	1.07	0.84	1.3	1.02				0.7584	1	0.2658	0.9012	0.0859	0.3878	0.7407	0.7302	0.5643	0.9583	0.146	0.1689	0.3153	0.9902	0.9367	1.222	1.0037	1.0238
C-glycosyltryptophan*	LC/MS pos	32675			1	1.01	0.97	0.98				0.8464	1	0.8892	1	0.6157	0.8065	0.8651	0.7482	0.9693	0.9906	0.6349	0.4198	0.8139	0.9902	1.0035	0.9756	0.9987	0.9826
leucine	LC/MS pos	60	C00123	HMDB00687	1.02	1	1.15	1.11				0.6952	1	0.9916	1	0.0862	0.3878	0.1745	0.3396	0.7759	0.9709	0.033	0.0661	0.7874	0.9902	0.9203	1.0547	0.9417	1.0499
hydroxyisovaleroyl carnitine	LC/MS pos	35433			1.16	1.16	1	0.99				0.1253	1	0.113	0.6873	0.8876	0.9074	0.9316	0.7648	0.0308	0.5085	0.8724	0.485	0.9687	0.9902	0.9279	0.9234	1.0809	1.0716
alpha-hydroxyisovalerate	GC/MS	33937		HMDB00407	0.77	1.23	0.57	0.91				0.1807	1	0.3208	0.9012	0.0093	0.0934	0.6836	0.7104	0.7997	0.9729	0.0313	0.0652	0.103	0.7486	1.3904	0.7899	1.0723	0.9711
isoleucine	LC/MS pos	1125	C00407	HMDB00172	1	1	1.08	1.07				0.8536	1	0.9984	1	0.1776	0.4954	0.2406	0.4108	0.895	0.9906	0.0786	0.1082	0.8973	0.9902	0.948	1.0256	0.9509	1.0206
valine	LC/MS pos	1649	C00183	HMDB00883	0.99	1	1.01	1.02				0.8697	1	0.9727	1	0.8552	0.8879	0.7037	0.7144	0.9268	0.9906	0.6908	0.4388	0.8886	0.9902	0.9793	0.9934	0.973	0.9913
methionine	LC/MS pos	1302	C00073	HMDB00696	0.95	1.2	0.85	1.07				0.5354	1	0.0611	0.6204	0.0864	0.3878	0.4295	0.563	0.3573	0.884	0.496	0.3685	0.0789	0.7486	1.0284	0.8695	0.9749	1.0417
N-acetylmethionine	LC/MS neg	1589	C02712	HMDB11745	0.91	0.86	0.87	0.82				0.1833	1	0.0527	0.6204	0.0704	0.3619	0.0169	0.0951	0.0235	0.4539	0.0041	0.0169	0.6448	0.9902	1.1488	1.0027	1.0465	0.8578
N-formylmethionine	LC/MS neg	2829	C03145	HMDB01015	0.88	1.06	1.05	1.26				0.0958	0.9889	0.4989	0.9453	0.591	0.8065	0.0063	0.0516	0.4688	0.9466	0.0198	0.0503	0.0996	0.7486	0.996	1.0458	0.8741	1.1053
S-adenosylhomocysteine (SAH)	LC/MS neg	15948	C00021	HMDB00939	0.98	1.11	0.96	1.09				0.6709	1	0.0897	0.6326	0.4713	0.727	0.1563	0.3237	0.3557	0.884	0.6116	0.4098	0.1332	0.8748	0.9874	0.9453	0.9645	1.0536
cysteine	GC/MS	31453	C00097	HMDB00574	1.14	1	1.18	1.03				0.145	1	0.9323	1	0.0887	0.3878	0.7291	0.7302	0.2719	0.8669	0.1463	0.1689	0.3261	0.9902	0.929	1.0957	1.0567	1.0912
S-methylcysteine	GC/MS	39592		HMDB02108	1.11	0.75	1.41	0.95				0.6877	1	0.213	0.8489	0.176	0.4954	0.7723	0.7393	0.5442	0.9466	0.4448	0.3477	0.2447	0.9902	0.8797	1.238	0.9779	0.9334
hypotaurine	GC/MS	590	C00519	HMDB00965	1.08	1.29	0.89	1.06				0.2677	1	0.0013	0.2041	0.1036	0.4222	0.4455	0.5714	0.0024	0.2646	0.5257	0.3822	0.0934	0.7486	0.9552	0.8507	1.0352	1.0995
taurine	GC/MS	2125	C00245	HMDB00251	1.17	0.91	1.14	0.89				0.1738	1	0.4674	0.9315	0.2808	0.59	0.3105	0.4636	0.6449	0.9657	0.9626	0.5087	0.1428	0.8748	0.9331	1.0614	1.0906	0.9672
arginine	LC/MS pos	1638	C00062	HMDB00517	0.97	0.92	1.04	0.99				0.4146	1	0.0859	0.6204	0.402	0.6759	0.9199	0.7648	0.0757	0.6392	0.6003	0.4059	0.5062	0.9902	0.9925	1.0273	0.9597	0.9493
urea	GC/MS	6329	C00086	HMDB00294	1.02	0.95	0.96	0.9				0.9093	1	0.9894	1	0.5524	0.7908	0.6399	0.6995	0.9432	0.9906	0.4537	0.3493	0.9283	0.9902	1.0259	0.9829	1.0422	0.9363
proline	LC/MS pos	1898	C00148	HMDB00162	0.98	1.06	0.95	1.02				0.8336	1	0.3687	0.9031	0.4068	0.6766	0.7789	0.7393	0.6238	0.9657	0.6957	0.4388	0.4327	0.9902	0.9995	0.9467	0.9845	1.0039
citrulline	LC/MS pos	2132	C00327	HMDB00904	1.16	1.13	1	0.98				0.0799	0.9292	0.1935	0.8474	0.9876	0.9074	0.6205	0.69	0.0342	0.5161	0.7178	0.447	0.7342	0.9902	0.9534	0.9557	1.1035	1.0778
argininosuccinate	LC/MS pos	15497	C03406	HMDB00052	1.04	1.03	0.88	0.86				0.6592	1	0.7409	0.9889	0.0871	0.3878	0.0698	0.1995	0.5857	0.9657	0.0152	0.043	0.9375	0.9902	1.0723	0.9413	1.1205	0.9689
dimethylarginine (SDMA + ADMA)	LC/MS pos	36808	C03626	HMDB01539	1	0.79	1.15	0.91				0.9872	1	0.0409	0.6204	0.1542	0.4702	0.4924	0.6104	0.1436	0.7674	0.591	0.4032	0.1379	0.8748	1.0125	1.165	1.013	0.924
N-delta-acetylornithine*	LC/MS pos	43249			1	0.74	0.93	0.68				0.8642	1	0.0665	0.6204	0.4418	0.7021	0.0178	0.0951	0.1521	0.7674	0.0272	0.0627	0.2297	0.9711	1.1169	1.0362	1.117	0.7624
trans-4-hydroxyproline	GC/MS	1366	C01157	HMDB00725	1.03	1.09	0.86	0.91				0.8591	1	0.4162	0.9181	0.177	0.4954	0.4661	0.5878	0.4834	0.9466	0.1443	0.1689	0.6513	0.9902	1.0209	0.8803	1.0512	0.9575
creatine	LC/MS pos	27718	C00300	HMDB00064	0.89	1.01	1.01	1.14				0.119	1	0.8424	0.9889	0.9981	0.9074	0.0816	0.2246	0.3281	0.8669	0.2125	0.22	0.2114	0.9478	1.0605	1.0673	0.9456	1.0787
creatinine	LC/MS pos	513	C00791	HMDB00562	1.01	1	1.05	1.04				0.9464	1	0.9717	1	0.2454	0.5596	0.258	0.4251	0.9421	0.9906	0.109	0.1352	0.9822	0.9902	0.9709	1.0165	0.9767	1.018
creatine phosphate	GC/MS	33951	C02305	HMDB01511	0.7	1.18	1.33	2.23				0.3841	1	0.5152	0.9453	0.6292	0.8065	0.0518	0.1772	0.8747	0.9906	0.0857	0.1148	0.2845	0.9902	0.7415	0.986	0.5222	1.1644
putrescine	GC/MS	1408	C00134	HMDB01414	0.82	1.12	1.13	1.56				0.0594	0.903	0.3444	0.9012	0.3197	0.6042	0.0005	0.0111	0.4838	0.9466	0.0016	0.0087	0.0478	0.6485	0.9639	1.0926	0.7891	1.2286
spermine	LC/MS pos	603	C00750	HMDB01256	0.89	1.13	1.28	1.61				0.7471	1	0.852	0.9889	0.6049	0.8065	0.3085	0.4636	0.9233	0.9906	0.2792	0.2571	0.7191	0.9902	0.7741	0.9906	0.6928	1.1166
spermidine	LC/MS pos	485	C00315	HMDB01257	1.07	1.15	1.14	1.23				0.7435	1	0.2126	0.8489	0.495	0.7461	0.1129	0.2655	0.2657	0.8669	0.1109	0.1354	0.5094	0.9902	0.8855	1.0077	0.9466	1.1638
5-methylthioadenosine (MTA)	LC/MS pos	1419	C00170	HMDB01173	0.97	1.15	0.85	1				0.62	1	0.0422	0.6204	0.0149	0.1281	0.9716	0.7811	0.2596	0.8669	0.0812	0.1108	0.0735	0.7486	1.046	0.8902	1.0195	1.02
4-acetamidobutanoate	GC/MS	1558	C02946	HMDB03681	1.11	0.91	0.92	0.75				0.3122	1	0.2906	0.9012	0.4076	0.6766	0.0064	0.0516	0.9733	0.9906	0.0122	0.0367	0.1476	0.8748	1.0389	0.9517	1.1498	0.8643
4-guanidinobutanoate	LC/MS pos	15681	C01035	HMDB03464	0.91	0.91	0.86	0.86				0.4196	1	0.5577	0.9453	0.291	0.59	0.4022	0.5536	0.3264	0.8669	0.1839	0.2015	0.8743	0.9902	1.2173	1.0465	1.1066	0.9521
glutathione, reduced (GSH)	LC/MS pos	2127	C00051	HMDB00125	0.62	0.95	0.48	0.74				0.0114	0.6614	0.7418	0.9889	0.0005	0.0177	0.1249	0.2764	0.0404	0.5411	0.0005	0.0038	0.1043	0.7486	1.7302	0.8377	1.0643	0.7919
glutathione, oxidized (GSSG)	LC/MS pos	27727	C00127	HMDB03337	0.69	0.85	0.45	0.55				0.1419	1	0.2807	0.9012	0.0047	0.0644	0.0126	0.0851	0.0754	0.6392	0.0004	0.0034	0.7733	0.9902	1.6498	0.7371	1.1401	0.6278
cysteine-glutathione disulfide	LC/MS pos	35159		HMDB00656	1.06	0.9	1.04	0.88				0.5895	1	0.1909	0.8474	0.6916	0.832	0.1486	0.3134	0.5787	0.96	0.4495	0.3477	0.193	0.9325	0.9698	1.0084	1.0312	0.9059
S-lactoylglutathione	LC/MS pos	15731	C03451	HMDB01066	0.84	0.78	0.68	0.63				0.2774	1	0.4733	0.9369	0.059	0.3156	0.1236	0.2762	0.2051	0.8547	0.0179	0.048	0.7896	0.9902	1.2679	0.8578	1.063	0.6651
5-oxoproline	LC/MS neg	1494	C01879	HMDB00267	1.1	1.12	1.15	1.17				0.118	1	0.082	0.6204	0.0238	0.1832	0.0153	0.091	0.0224	0.4539	0.0015	0.0087	0.8934	0.9902	0.9115	1.052	1.0039	1.1754
gamma-glutamylglutamate	LC/MS pos	36738			0.91	1.03	0.67	0.76				0.4888	1	0.7667	0.9889	0.0151	0.1281	0.0373	0.1476	0.4848	0.9466	0.0022	0.0109	0.7784	0.9902	1.2088	0.8152	1.0985	0.8386
gamma-glutamylleucine	LC/MS pos	18369		HMDB11171	0.97	1.03	1.04	1.09				0.741	1	0.8441	0.9889	0.567	0.7926	0.2757	0.4375	0.9244	0.9906	0.2418	0.2342	0.7095	0.9902	0.9622	0.9995	0.9368	1.0247
gamma-glutamylphenylalanine	LC/MS pos	33422		HMDB00594	0.98	1.03	0.97	1.02				0.9775	1	0.6408	0.985	0.6304	0.8065	0.9892	0.7811	0.7562	0.9709	0.7406	0.4532	0.7263	0.9902	1.0161	0.9847	0.9973	1.0191
gamma-glutamylthreonine*	LC/MS pos	33364			1.21	1.27	0.8	0.85				0.218	1	0.1215	0.702	0.139	0.4615	0.2457	0.4108	0.053	0.6083	0.0657	0.1007	0.8134	0.9902	1.0078	0.8099	1.2179	1.0314
gamma-glutamyltyrosine	LC/MS pos	2734			0.99	1.29	0.78	1.02				0.9289	1	0.0089	0.2997	0.0098	0.0947	0.898	0.7564	0.0644	0.6259	0.072	0.1061	0.0495	0.6485	1.0736	0.8394	1.062	1.0854
carnosine	LC/MS neg	1768	C00386	HMDB00033	1.12	1.08	1.54	1.49				0.1417	1	0.3257	0.9012	2.5882e-06	0.0004	1.0389e-05	0.0012	0.0865	0.6663	1.1948e-08	1.7933e-06	0.7201	0.9902	0.7772	1.1985	0.8705	1.2948
homocarnosine	LC/MS neg	1633	C00884	HMDB00745	1.03	0.93	1.5	1.36				0.783	1	0.3594	0.9031	0.0003	0.0163	0.0064	0.0516	0.6474	0.9657	2.5951e-05	0.0005	0.3995	0.9902	0.8339	1.252	0.855	1.1631
anserine	LC/MS neg	15747	C01262	HMDB00194	1.04	1.07	1.39	1.42				0.7682	1	0.4396	0.9197	0.0027	0.0581	0.0008	0.0155	0.4508	0.9466	2.7502e-05	0.0005	0.7335	0.9902	0.8142	1.1287	0.85	1.2054
glycylglycine	GC/MS	21030	C02037	HMDB11733	0.83	1.31	1.02	1.61				0.2027	1	0.2751	0.9012	0.8566	0.8879	0.0336	0.1378	0.8934	0.9906	0.1578	0.1808	0.0984	0.7486	0.9467	0.9645	0.7883	1.2662
prolylglycine	LC/MS pos	40703			1.2	1.21	1	1.01				0.1412	1	0.0845	0.6204	0.9269	0.9074	0.8568	0.7474	0.0269	0.4825	0.95	0.5054	0.8474	0.9902	0.9219	0.9254	1.1103	1.1216
1,5-anhydroglucitol (1,5-AG)	GC/MS	20675	C07326	HMDB02712	0.91	0.93	0.91	0.94				0.5621	1	0.6733	0.9889	0.6219	0.8065	0.7378	0.7302	0.4798	0.9466	0.5588	0.3902	0.9104	0.9902	1.115	1.0199	1.0141	0.9492
glucose	GC/MS	20488	C00031	HMDB00122	1.13	0.67	1.63	0.97				0.5075	1	0.1919	0.8474	0.0783	0.3803	0.8576	0.7474	0.6414	0.9657	0.2542	0.2415	0.1666	0.91	0.9359	1.5233	1.0563	1.0199
glucose-6-phosphate (G6P)	GC/MS	37256	C00668	HMDB01401	1.14	0.79	1	0.7				0.2053	1	0.0513	0.6204	0.974	0.9074	0.0026	0.0351	0.6055	0.9657	0.0285	0.0629	0.0257	0.6485	1.0336	1.0374	1.177	0.8233
fructose-6-phosphate	GC/MS	12021	C05345	HMDB00124	1.06	0.79	0.96	0.72				0.6949	1	0.0632	0.6204	0.7453	0.8397	0.0128	0.0851	0.286	0.8669	0.0437	0.0791	0.1105	0.7738	1.1185	1.0787	1.1837	0.8497
Isobar: fructose 1,6-diphosphate, glucose 1,6-diphosphate, myo-inositol 1,4 or 1,3-diphosphate	LC/MS neg	36984			1.63	0.9	1.33	0.74				0.0051	0.4902	0.6079	0.978	0.0741	0.3666	0.0996	0.2498	0.0855	0.6663	0.915	0.4974	0.0179	0.6485	0.8488	1.1262	1.3795	1.0182
3-phosphoglycerate	GC/MS	1414	C00597	HMDB00807	1.15	1.4	1.59	1.95				0.6115	1	0.058	0.6204	0.0333	0.224	0.0009	0.0175	0.0891	0.6663	0.0002	0.0025	0.3096	0.9902	0.6854	1.0897	0.7866	1.5304
lactate	GC/MS	527	C00186	HMDB00190	0.96	0.92	1.08	1.03				0.5603	1	0.291	0.9012	0.3107	0.5992	0.5896	0.6796	0.2488	0.8603	0.2739	0.2538	0.7333	0.9902	1.006	1.0829	0.9692	1.0008
glycerate	GC/MS	1572	C00258	HMDB00139	3.09	1.2	1.32	0.51				0.0174	0.7174	0.5111	0.9453	0.2961	0.59	0.4315	0.563	0.0319	0.5085	0.8519	0.4838	0.1985	0.9337	0.8036	1.0594	2.4844	1.2724
ribose 5-phosphate	GC/MS	561	C00117	HMDB00618	1.02	0.96	0.99	0.93				0.9644	1	0.8931	1	0.9419	0.9074	0.8012	0.7393	0.9494	0.9906	0.8184	0.478	0.8992	0.9902	1.0194	1.0059	1.0382	0.9645
sedoheptulose-7-phosphate	GC/MS	35649	C05382	HMDB01068	1.01	0.96	0.8	0.76				0.8499	1	0.959	1	0.199	0.5271	0.1304	0.2826	0.9223	0.9906	0.0517	0.0826	0.8649	0.9902	1.2647	1.0152	1.2801	0.9754
Isobar: ribulose 5-phosphate, xylulose 5-phosphate	GC/MS	37288			0.97	0.92	0.87	0.83				0.7631	1	0.6967	0.9889	0.2217	0.5516	0.1913	0.3439	0.6254	0.9657	0.0778	0.1082	0.9501	0.9902	1.1693	1.0217	1.1374	0.9439
ribulose	GC/MS	35855	C00309	HMDB00621	0.95	1.06	0.9	1				0.7141	1	0.753	0.9889	0.4768	0.727	0.9737	0.7811	0.9708	0.9906	0.598	0.4059	0.6305	0.9902	1.0556	0.9456	1.0014	1.0025
ribose	GC/MS	12080	C00121	HMDB00283	1.07	1.12	0.99	1.04				0.6247	1	0.2266	0.852	0.7449	0.8397	0.6828	0.7104	0.2312	0.8547	0.9529	0.5054	0.6042	0.9902	0.9741	0.9611	1.0387	1.0766
xylulose	GC/MS	18344	C00310	HMDB00654	0.96	1.01	0.78	0.83				0.7452	1	0.9349	1	0.2805	0.59	0.4001	0.5536	0.7737	0.9709	0.1778	0.1992	0.8632	0.9902	1.1888	0.9329	1.1371	0.9431
xylonate	GC/MS	35638	C05411		1.03	1.09	0.99	1.05				0.6342	1	0.3798	0.9128	0.9488	0.9074	0.7315	0.7302	0.3398	0.8785	0.8435	0.4838	0.7733	0.9902	0.912	0.906	0.9417	0.9917
xylose	GC/MS	15835	C00181	HMDB00098	1.51	1.28	0.88	0.74				0.509	1	0.438	0.9197	0.7419	0.8397	0.8316	0.7404	0.3121	0.8669	0.7017	0.4407	0.9341	0.9902	0.7622	0.6687	1.1544	0.853
xylitol	GC/MS	4966	C00379	HMDB02917	1.19	1.25	1.12	1.17				0.5698	1	0.2081	0.8489	0.6384	0.8128	0.2447	0.4108	0.1983	0.8547	0.2494	0.2389	0.618	0.9902	0.9071	1.012	1.0805	1.2609
arabinose	GC/MS	575	C00216	HMDB00646	1.01	1.02	1.11	1.12				0.9431	1	0.7183	0.9889	0.2484	0.5616	0.1524	0.3186	0.7599	0.9709	0.0714	0.1061	0.8377	0.9902	0.9345	1.0372	0.9394	1.0559
arabitol	GC/MS	38075	C00474	HMDB01851	0.93	1.01	1.12	1.22				0.4178	1	0.6869	0.9889	0.6247	0.8065	0.0956	0.2453	0.7713	0.9709	0.1278	0.1547	0.3919	0.9902	0.9466	1.0647	0.8787	1.0717
fucose	GC/MS	15821	C02095	HMDB00174	1.07	1.48	0.9	1.24				0.6861	1	0.006	0.2618	0.3404	0.6157	0.1218	0.2749	0.0237	0.4539	0.6615	0.4298	0.0804	0.7486	1.0053	0.9004	1.0727	1.3335
sucrose	LC/MS neg	1519	C00089	HMDB00258	0.98	0.73	2.83	2.1				0.3685	1	0.0968	0.6504	0.8984	0.9074	0.0184	0.0951	0.5741	0.96	0.1042	0.1318	0.0732	0.7486	3.2624	9.2422	3.2048	6.739
fructose	GC/MS	577	C00095	HMDB00660	1.16	0.6	1.83	0.94				0.26	1	0.0058	0.2618	0.0008	0.0276	0.6963	0.7144	0.2052	0.8547	0.0252	0.0591	0.0068	0.6485	0.9306	1.7025	1.0838	1.0141
sorbitol	GC/MS	15053	C00794	HMDB00247	1.11	0.75	1.19	0.81				0.3699	1	0.0497	0.6204	0.2439	0.5596	0.0872	0.2336	0.4269	0.9466	0.6838	0.4388	0.0453	0.6485	1.0415	1.2422	1.1559	0.9353
mannose	GC/MS	584	C00159	HMDB00169	1.25	0.91	1.17	0.85				0.1093	1	0.4455	0.9197	0.2847	0.59	0.192	0.3439	0.5388	0.9466	0.863	0.4838	0.0971	0.7486	0.8868	1.04	1.1055	0.9441
mannose-6-phosphate	GC/MS	1470	C00275	HMDB01078	1.12	0.76	0.97	0.65				0.3557	1	0.0598	0.6204	0.8654	0.8935	0.0047	0.0461	0.4757	0.9466	0.0296	0.0643	0.0497	0.6485	1.1245	1.086	1.2607	0.8213
mannitol	GC/MS	15335	C00392	HMDB00765	0.97	0.85	1.14	0.99				0.9507	1	0.3885	0.9128	0.3751	0.643	0.9307	0.7648	0.5124	0.9466	0.4901	0.3675	0.5697	0.9902	1.0211	1.1625	0.9941	0.9882
methyl-beta-glucopyranoside	LC/MS neg	40480			1.44	1.35	1.5	1.41				0.0685	0.9292	0.0778	0.6204	0.033	0.224	0.0379	0.1476	0.0136	0.4539	0.0041	0.0169	0.9641	0.9902	0.6578	0.984	0.9442	1.3315
N-acetylneuraminate	GC/MS	34284	C00270	HMDB00230	1.09	0.99	0.96	0.88				0.4956	1	0.9679	1	0.7677	0.8567	0.3122	0.4636	0.6494	0.9657	0.3559	0.3088	0.6093	0.9902	1.0565	1.0192	1.1543	1.0134
erythronate*	GC/MS	33477		HMDB00613	1.03	1.14	0.9	1				0.8964	1	0.1165	0.6873	0.235	0.5516	0.7859	0.7393	0.226	0.8547	0.5119	0.3765	0.3017	0.9902	1.0145	0.9116	1.0406	1.0432
citrate	GC/MS	1564	C00158	HMDB00094	1.1	1.02	0.98	0.92				0.4992	1	0.7897	0.9889	0.9154	0.9074	0.6054	0.6832	0.5055	0.9466	0.6595	0.4298	0.7712	0.9902	0.9929	0.9742	1.0889	0.9981
cis-aconitate	LC/MS neg	12025	C00417	HMDB00072	1	1.12	1.05	1.18				0.8791	1	0.0752	0.6204	0.4225	0.6916	0.0088	0.0642	0.2409	0.8547	0.0159	0.0434	0.168	0.91	0.9847	1.0326	0.9805	1.1609
fumarate	GC/MS	1643	C00122	HMDB00134	1.06	0.92	0.86	0.75				0.6998	1	0.6398	0.985	0.2877	0.59	0.0617	0.1908	0.9534	0.9906	0.041	0.0759	0.5468	0.9902	1.0698	0.925	1.1309	0.8502
malate	GC/MS	1303	C00149	HMDB00156	1.1	0.95	0.98	0.84				0.5304	1	0.952	1	0.7838	0.8599	0.3388	0.4934	0.6876	0.9673	0.3842	0.3232	0.6264	0.9902	1.0523	1.0288	1.1587	0.9786
pyrophosphate (PPi)	GC/MS	2078	C00013	HMDB00250	1.05	0.71	1.21	0.81				0.8083	1	0.0636	0.6204	0.3343	0.6088	0.2425	0.4108	0.243	0.8547	0.8822	0.4868	0.135	0.8748	0.937	1.1354	0.9883	0.802
phosphate	GC/MS	11438	C00009	HMDB01429	1	1.02	1.01	1.03				0.997	1	0.7005	0.9889	0.8868	0.9074	0.5961	0.6796	0.7875	0.9709	0.6345	0.4198	0.7835	0.9902	0.9932	1.0017	0.9936	1.0201
valerate	LC/MS neg	33443	C00803	HMDB00892	0.84	0.88	0.84	0.89				0.2505	1	0.5442	0.9453	0.2336	0.5516	0.5159	0.6295	0.2167	0.8547	0.1955	0.2092	0.6954	0.9902	1.2349	1.0391	1.0322	0.9164
caproate (6:0)	LC/MS neg	32489	C01585	HMDB00535	1	0.99	0.83	0.82				0.9665	1	0.8029	0.9889	0.0049	0.0644	0.0029	0.0363	0.8366	0.9906	0.0001	0.0016	0.8832	0.9902	1.0927	0.9019	1.0887	0.8908
heptanoate (7:0)	LC/MS neg	1644	C17714	HMDB00666	0.88	0.92	0.83	0.87				0.3562	1	0.709	0.9889	0.1243	0.4543	0.3148	0.4644	0.3604	0.884	0.0757	0.1063	0.6946	0.9902	1.1976	0.9902	1.058	0.9158
caprylate (8:0)	LC/MS neg	32492	C06423	HMDB00482	0.96	0.95	1.08	1.06				0.5771	1	0.6004	0.978	0.4444	0.7021	0.4247	0.563	0.4457	0.9466	0.2717	0.2533	0.9808	0.9902	1.004	1.0796	0.9652	1.0266
pelargonate (9:0)	LC/MS neg	12035	C01601	HMDB00847	1	0.93	1.02	0.94				0.9389	1	0.3025	0.9012	0.8455	0.8869	0.444	0.5714	0.4319	0.9466	0.685	0.4388	0.497	0.9902	1.0047	1.0265	1.0097	0.9541
myristate (14:0)	GC/MS	1365	C06424	HMDB00806	1.04	1	1.04	1				0.7195	1	0.8931	1	0.6655	0.8266	0.8353	0.7404	0.7271	0.9709	0.6509	0.4282	0.8736	0.9902	0.9618	1.0003	1.0008	1.0036
myristoleate (14:1n5)	LC/MS neg	32418	C08322	HMDB02000	0.81	0.82	1.1	1.11				0.0165	0.7174	0.0475	0.6204	0.3513	0.6267	0.1653	0.3331	0.0029	0.2646	0.1045	0.1318	0.7385	0.9902	1.0734	1.181	0.8673	0.963
pentadecanoate (15:0)	GC/MS	1361	C16537	HMDB00826	0.8	0.93	1.02	1.19				0.0382	0.7894	0.5265	0.9453	0.9128	0.9074	0.1114	0.2655	0.0563	0.6212	0.225	0.2237	0.2875	0.9902	1.0845	1.1075	0.8641	1.0302
palmitate (16:0)	LC/MS neg	1336	C00249	HMDB00220	0.99	1.03	1.08	1.12				0.9835	1	0.8504	0.9889	0.569	0.7926	0.4375	0.5676	0.9054	0.9906	0.343	0.3029	0.8823	0.9902	1.0101	1.0956	1.0027	1.1241
palmitoleate (16:1n7)	LC/MS neg	33447	C08362	HMDB03229	1.01	1.08	1.26	1.35				0.9034	1	0.639	0.985	0.1317	0.4544	0.0671	0.1994	0.6763	0.9673	0.021	0.0526	0.8053	0.9902	0.8806	1.1083	0.8857	1.1988
margarate (17:0)	LC/MS neg	1121		HMDB02259	0.99	0.91	0.92	0.85				0.9432	1	0.5337	0.9453	0.4309	0.6975	0.1855	0.3405	0.6235	0.9657	0.1385	0.1662	0.696	0.9902	1.0353	0.9547	1.0214	0.8667
10-heptadecenoate (17:1n7)	LC/MS neg	33971			0.99	1	1.07	1.09				0.8902	1	0.8462	0.9889	0.4731	0.727	0.6979	0.7144	0.9685	0.9906	0.4353	0.3477	0.8145	0.9902	0.9737	1.0408	0.9614	1.044
stearate (18:0)	LC/MS neg	1358	C01530	HMDB00827	0.96	0.94	1.06	1.04				0.7565	1	0.5929	0.9735	0.5938	0.8065	0.7575	0.7378	0.5508	0.951	0.5521	0.3902	0.8732	0.9902	0.9747	1.0349	0.9336	0.9736
oleate (18:1n9)	GC/MS	1359	C00712	HMDB00207	0.99	0.96	1	0.97				0.8337	1	0.6445	0.9854	0.9915	0.9074	0.8091	0.7393	0.6351	0.9657	0.8702	0.485	0.8585	0.9902	1.0262	1.0265	1.0111	0.9812
cis-vaccenate (18:1n7)	GC/MS	33970	C08367	HMDB03231	1.01	0.99	1	0.98				0.9755	1	0.9462	1	0.9603	0.9074	0.9615	0.7811	0.9792	0.9906	0.9991	0.5225	0.9447	0.9902	0.9927	0.9972	1.0071	0.9851
10-nonadecenoate (19:1n9)	LC/MS neg	33972			0.97	0.85	1.38	1.21				0.9263	1	0.5459	0.9453	0.1282	0.4543	0.3029	0.4636	0.6222	0.9657	0.0748	0.1061	0.7168	0.9902	0.9907	1.3674	0.9638	1.1634
arachidate (20:0)	GC/MS	1118	C06425	HMDB02212	0.96	0.94	0.81	0.8				0.7602	1	0.5507	0.9453	0.0436	0.2848	0.0228	0.097	0.5241	0.9466	0.0034	0.016	0.8359	0.9902	1.1488	0.9301	1.1015	0.8769
eicosenoate (20:1n9 or 11)	LC/MS neg	33587			0.93	0.83	1.17	1.05				0.7317	1	0.337	0.9012	0.3202	0.6042	0.7058	0.7144	0.3575	0.884	0.3329	0.2984	0.6591	0.9902	0.9458	1.111	0.8814	0.9273
mead acid (20:3n9)	LC/MS neg	35174		HMDB10378	0.89	1.05	1.24	1.45				0.5534	1	0.9379	1	0.15	0.4699	0.0396	0.1483	0.7151	0.9709	0.0157	0.0434	0.6351	0.9902	0.9433	1.1662	0.8427	1.2203
erucate (22:1n9)	LC/MS neg	1552	C08316	HMDB02068	0.91	0.78	1.2	1.02				0.6046	1	0.172	0.8298	0.281	0.59	0.8264	0.7404	0.1843	0.8394	0.3583	0.3091	0.5398	0.9902	0.9907	1.1848	0.8999	0.922
lignocerate (24:0)	GC/MS	1364	C08320	HMDB02003	1.17	0.76	0.86	0.56				0.2904	1	0.0553	0.6204	0.2121	0.5453	0.0002	0.0046	0.5197	0.9466	0.0004	0.0038	0.0382	0.6485	1.0768	0.9238	1.256	0.7057
eicosapentaenoate (EPA; 20:5n3)	LC/MS neg	18467	C06428	HMDB01999	0.85	0.92	1.06	1.13				0.1187	1	0.4121	0.9181	0.5951	0.8065	0.1993	0.3543	0.0952	0.6663	0.201	0.2109	0.5871	0.9902	0.9989	1.0552	0.8526	0.9674
docosapentaenoate (n3 DPA; 22:5n3)	LC/MS neg	32504	C16513	HMDB01976	0.86	1.07	0.99	1.22				0.4674	1	0.7705	0.9889	0.9149	0.9074	0.2643	0.4292	0.7568	0.9709	0.3854	0.3232	0.4719	0.9902	1.0752	1.0592	0.9276	1.1281
docosahexaenoate (DHA; 22:6n3)	LC/MS neg	19323	C06429	HMDB02183	0.96	0.99	1.06	1.09				0.6257	1	0.8564	0.99	0.472	0.727	0.3074	0.4636	0.6365	0.9657	0.2214	0.2223	0.8278	0.9902	1.0018	1.0638	0.9623	1.0485
linoleate (18:2n6)	LC/MS neg	1105	C01595	HMDB00673	1.07	1.07	1.25	1.25				0.9093	1	0.8486	0.9889	0.435	0.6998	0.3918	0.5494	0.8293	0.9906	0.2499	0.2389	0.9566	0.9902	0.9396	1.1784	1.0016	1.2568
linolenate [alpha or gamma; (18:3n3 or 6)]	LC/MS neg	34035	C06427		0.99	0.9	1.18	1.07				0.9942	1	0.3806	0.9128	0.1771	0.4954	0.6303	0.6975	0.5372	0.9466	0.1965	0.2092	0.5306	0.9902	0.9535	1.1255	0.9478	1.0162
dihomo-linolenate (20:3n3 or n6)	LC/MS neg	35718	C03242	HMDB02925	0.94	0.92	1.02	1				0.8245	1	0.6528	0.9889	0.8539	0.8879	0.9645	0.7811	0.6351	0.9657	0.9213	0.4974	0.8715	0.9902	1.0741	1.0994	1.007	1.0072
arachidonate (20:4n6)	LC/MS neg	1110	C00219	HMDB01043	0.98	0.98	1.1	1.1				0.8885	1	0.8047	0.9889	0.3072	0.5967	0.3593	0.5167	0.7841	0.9709	0.1742	0.1965	0.9396	0.9902	1.0121	1.116	0.9945	1.0898
adrenate (22:4n6)	LC/MS neg	32980	C16527	HMDB02226	1.04	1.02	1.09	1.07				0.6699	1	0.8026	0.9889	0.7431	0.8397	0.8798	0.7531	0.6328	0.9657	0.7349	0.4532	0.9005	0.9902	1.0563	1.1463	1.101	1.1744
docosapentaenoate (n6 DPA; 22:5n6)	LC/MS neg	37478	C16513	HMDB13123	0.89	1.12	0.9	1.12				0.6076	1	0.505	0.9453	0.5459	0.7908	0.5643	0.6704	0.9129	0.9906	0.9843	0.5166	0.4054	0.9902	1.0871	0.9747	0.9726	1.092
docosadienoate (22:2n6)	LC/MS neg	32415	C16533		0.84	0.77	1.1	1				0.4714	1	0.3448	0.9012	0.7955	0.8599	0.9756	0.7811	0.2418	0.8547	0.8377	0.4838	0.8715	0.9902	1.1954	1.3097	1.0052	1.0037
dihomo-linoleate (20:2n6)	LC/MS neg	17805	C16525		0.92	0.88	1.12	1.06				0.7584	1	0.5813	0.9617	0.6251	0.8065	0.807	0.7393	0.5441	0.9466	0.6046	0.4069	0.8624	0.9902	1.0502	1.1716	0.9648	1.0272
2-hydroxyglutarate	GC/MS	37253	C02630	HMDB00606	1.54	1.1	1.38	0.99				0.7792	1	0.9141	1	0.7005	0.8355	0.8318	0.7404	0.7836	0.9709	0.6731	0.4355	0.9028	0.9902	1.6584	2.2954	2.5525	2.5209
stearate, methyl ester	GC/MS	6097			1.46	0.79	0.92	0.5				0.0271	0.7567	0.1751	0.8298	0.6523	0.8174	0.0003	0.0065	0.5111	0.9466	0.0028	0.0136	0.0136	0.6485	1.0373	0.9581	1.5149	0.7527
ethyl stearate	GC/MS	36821			1.06	0.93	0.85	0.74				0.5208	1	0.4392	0.9197	0.0925	0.3978	0.0036	0.0388	0.9249	0.9906	0.0017	0.0089	0.3189	0.9902	1.0666	0.9028	1.1352	0.8421
propionylcarnitine	LC/MS pos	32452	C03017	HMDB00824	1.19	1.41	0.85	1.01				0.1613	1	0.0051	0.2618	0.1897	0.5077	0.7974	0.7393	0.0037	0.2646	0.4494	0.3477	0.2666	0.9902	0.9315	0.7913	1.1065	1.1149
acetylcarnitine	LC/MS pos	32198	C02571	HMDB00201	0.67	0.81	1.22	1.47				0.0103	0.6614	0.315	0.9012	0.4436	0.7021	0.0183	0.0951	0.0125	0.4539	0.0278	0.0629	0.232	0.9711	1.1507	1.4034	0.7744	1.1345
hydroxybutyrylcarnitine*	LC/MS pos	43264		HMDB13127	1.32	0.94	1.09	0.78				0.4024	1	0.7751	0.9889	0.9988	0.9074	0.2639	0.4292	0.6942	0.9709	0.4263	0.3459	0.4275	0.9902	0.8934	0.9766	1.1808	0.9168
myristoylcarnitine	LC/MS pos	33952		HMDB05066	0.98	0.74	1.03	0.78				0.4824	1	0.4374	0.9197	0.706	0.8377	0.6511	0.7066	0.298	0.8669	0.5581	0.3902	0.9576	0.9902	1.0293	1.0553	1.0098	0.783
palmitoylcarnitine	LC/MS pos	22189	C02990	HMDB00222	0.98	0.57	0.97	0.56				0.3943	1	0.3501	0.9012	0.5482	0.7908	0.4941	0.6104	0.2098	0.8547	0.3656	0.3135	0.9524	0.9902	1.0987	1.0643	1.0809	0.605
stearoylcarnitine	LC/MS pos	34409		HMDB00848	0.99	0.63	0.93	0.59				0.537	1	0.1831	0.8474	0.6302	0.8065	0.2301	0.3996	0.1704	0.8047	0.2358	0.2298	0.6049	0.9902	0.941	0.8711	0.9325	0.5461
deoxycarnitine	LC/MS pos	36747	C01181	HMDB01161	0.89	1.08	0.88	1.06				0.3957	1	0.3973	0.9181	0.207	0.5374	0.6702	0.7104	0.9983	0.9983	0.5473	0.3902	0.2335	0.9711	1.0426	0.9175	0.9288	0.9886
carnitine	LC/MS pos	15500	C00318	HMDB00062	1	0.99	1.08	1.07				0.9906	1	0.8479	0.9889	0.0728	0.3666	0.1083	0.2629	0.8987	0.9906	0.0189	0.049	0.8855	0.9902	0.9612	1.0426	0.9619	1.0334
3-dehydrocarnitine*	LC/MS pos	32654	C02636	HMDB12154	1.64	0.89	1.26	0.69				0.0271	0.7567	0.5369	0.9453	0.1859	0.5044	0.1205	0.2748	0.2374	0.8547	0.8636	0.4838	0.0457	0.6485	0.8972	1.1261	1.4671	1.0068
acetylcholine	LC/MS pos	18790	C01996	HMDB00895	0.91	0.93	1.07	1.11				0.4842	1	0.8249	0.9889	0.7228	0.8397	0.4058	0.5552	0.5151	0.9466	0.4025	0.3337	0.7338	0.9902	1.0617	1.141	0.9623	1.0662
2-hydroxypalmitate	LC/MS neg	35675			1.21	1.19	0.95	0.94				0.3557	1	0.4062	0.9181	0.6459	0.8144	0.5797	0.6788	0.2179	0.8547	0.4747	0.3599	0.9464	0.9902	0.9647	0.9186	1.166	1.0953
2-hydroxystearate	LC/MS neg	17945	C03045		1.43	1.16	1.44	1.16				0.3301	1	0.7437	0.9889	0.4611	0.7241	0.9318	0.7648	0.3582	0.884	0.5602	0.3902	0.6439	0.9902	0.9525	1.3718	1.3642	1.5858
prostaglandin E2	LC/MS neg	7746	C00584	HMDB01220	0.91	1.1	1.05	1.26				0.2965	1	0.3327	0.9012	0.6682	0.8266	0.0193	0.0951	0.9563	0.9906	0.0486	0.0795	0.1583	0.8911	0.9571	1.0003	0.875	1.1022
prostaglandin D2	LC/MS neg	7737	C00696	HMDB01403	0.95	1.06	1.23	1.38				0.531	1	0.6798	0.9889	0.1281	0.4543	0.0141	0.0858	0.879	0.9906	0.0062	0.0231	0.4634	0.9902	0.9522	1.1747	0.9008	1.2407
6-keto prostaglandin F1alpha	LC/MS neg	20476	C05961	HMDB02886	1.33	1.27	1.2	1.14				0.089	0.9889	0.1057	0.6793	0.2356	0.5516	0.2713	0.4351	0.0219	0.4539	0.11	0.1353	0.9498	0.9902	0.8031	0.961	1.0704	1.2212
5-HETE	LC/MS neg	37372		HMDB11134	0.96	0.84	0.72	0.64				0.6814	1	0.1098	0.6873	0.0037	0.0644	0.0001	0.0046	0.1551	0.7674	1.0748e-05	0.0003	0.3893	0.9902	1.2841	0.9306	1.2278	0.7858
12-HETE	LC/MS neg	37536		HMDB06111	1.08	0.98	1.33	1.21				0.3759	1	0.779	0.9889	0.0024	0.0563	0.0395	0.1483	0.6663	0.9673	0.0006	0.0038	0.4099	0.9902	0.8723	1.157	0.9392	1.1374
15-HETE	LC/MS neg	37538	C04742	HMDB02110	0.95	0.97	0.76	0.78				0.5986	1	0.9583	1	0.0063	0.0755	0.0198	0.0951	0.6821	0.9673	0.0007	0.0043	0.737	0.9902	1.2329	0.9337	1.1668	0.909
palmitoyl ethanolamide	LC/MS neg	38165		HMDB02100	0.99	0.96	1.54	1.5				0.9303	1	0.9371	1	0.0048	0.0644	0.0073	0.057	0.9952	0.9983	0.0002	0.0025	0.9063	0.9902	0.8548	1.3136	0.8438	1.2635
myo-inositol	GC/MS	19934	C00137	HMDB00211	1	0.97	0.98	0.95				0.9801	1	0.6246	0.985	0.728	0.8397	0.4187	0.563	0.7159	0.9709	0.4143	0.3417	0.7424	0.9902	1.0079	0.9906	1.0077	0.9607
chiro-inositol	GC/MS	37112			1.21	0.81	0.78	0.52				0.3862	1	0.3214	0.9012	0.1158	0.4468	0.0015	0.0215	0.9279	0.9906	0.0011	0.0067	0.1923	0.9325	1.2465	0.9676	1.512	0.7794
scyllo-inositol	GC/MS	32379	C06153	HMDB06088	0.94	0.83	1.62	1.43				0.763	1	0.2192	0.852	0.0019	0.0485	0.0192	0.0951	0.2789	0.8669	0.0003	0.0025	0.5062	0.9902	0.877	1.4243	0.8225	1.1781
inositol 1-phosphate (I1P)	GC/MS	1481	C04006	HMDB00213	1.02	0.98	0.97	0.93				0.836	1	0.8992	1	0.826	0.877	0.5808	0.6788	0.9547	0.9906	0.5853	0.4012	0.8135	0.9902	1.0393	1.0078	1.0651	0.9926
inositol 2-phosphate (I2P)	GC/MS	27725	C01177		1.01	1.1	0.89	0.97				0.8189	1	0.3667	0.9031	0.4246	0.6916	0.9023	0.7571	0.4235	0.9466	0.5143	0.3765	0.6312	0.9902	1.0678	0.9475	1.0837	1.0459
choline phosphate	LC/MS pos	34396	C00588	HMDB01565	1.03	0.99	0.94	0.91				0.4376	1	0.815	0.9889	0.1202	0.4518	0.0138	0.0858	0.6996	0.9709	0.0057	0.0221	0.4751	0.9902	1.0322	0.9737	1.0613	0.9661
cytidine 5'-diphosphocholine	LC/MS pos	34418	C00307		0.94	1.04	0.77	0.85				0.3837	1	0.5187	0.9453	0.0014	0.0401	0.0538	0.1785	0.8712	0.9906	0.0005	0.0038	0.2859	0.9902	1.1852	0.9148	1.1156	0.9535
glycerophosphorylcholine (GPC)	LC/MS pos	15990	C00670	HMDB00086	0.78	0.95	1.07	1.31				0.0219	0.7567	0.5563	0.9453	0.5626	0.7926	0.0224	0.097	0.0415	0.5411	0.0427	0.0782	0.206	0.9472	1.0667	1.1396	0.8272	1.0849
ethanolamine	GC/MS	1497	C00189	HMDB00149	0.99	1.07	0.95	1.02				0.7859	1	0.3524	0.9012	0.3804	0.6479	0.7447	0.7309	0.6386	0.9657	0.6939	0.4388	0.3956	0.9902	1.0234	0.9673	1.0114	1.0341
phosphoethanolamine	GC/MS	12102	C00346	HMDB00224	1.02	0.99	0.94	0.9				0.9767	1	0.8427	0.9889	0.5145	0.7666	0.6701	0.7104	0.9047	0.9906	0.447	0.3477	0.8722	0.9902	1.0647	0.9969	1.0883	0.9833
cytidine-5'-diphosphoethanolamine	LC/MS pos	34410	C00570	HMDB01564	0.87	1	0.82	0.95				0.0451	0.8393	0.9821	1	0.0129	0.1165	0.5955	0.6796	0.1535	0.7674	0.0319	0.0656	0.1451	0.8748	1.1386	0.9386	0.9849	0.9381
1-myristoylglycerophosphocholine (14:0)	LC/MS pos	45453		HMDB10379	1.38	0.85	1.04	0.64				0.034	0.7567	0.238	0.8672	0.8179	0.8753	0.0034	0.0388	0.4755	0.9466	0.0449	0.0795	0.0218	0.6485	0.794	0.822	1.0958	0.6973
2-myristoylglycerophosphocholine*	LC/MS pos	35626			1.19	0.86	0.88	0.64				0.4563	1	0.5537	0.9453	0.5336	0.7817	0.057	0.1812	0.9129	0.9906	0.075	0.1061	0.3462	0.9902	0.8415	0.7443	1.0029	0.6384
1-palmitoylglycerophosphocholine (16:0)	LC/MS pos	33955			0.9	0.57	0.72	0.45				0.4773	1	0.4631	0.9294	0.1355	0.4556	0.1298	0.2826	0.3094	0.8669	0.037	0.0712	0.9867	0.9902	1.2073	0.8719	1.0875	0.4927
2-palmitoylglycerophosphocholine*	LC/MS pos	35253			1.02	0.54	0.69	0.37				0.5694	1	0.4193	0.9181	0.1417	0.4646	0.09	0.2336	0.3323	0.8669	0.0284	0.0629	0.8643	0.9902	1.1721	0.8113	1.1939	0.4363
1-palmitoleoylglycerophosphocholine (16:1)*	LC/MS pos	33230			0.98	0.53	0.84	0.46				0.3745	1	0.1332	0.7403	0.3322	0.6088	0.1141	0.2656	0.0943	0.6663	0.0748	0.1061	0.6523	0.9902	1.1248	0.9489	1.102	0.502
1-stearoylglycerophosphocholine (18:0)	LC/MS pos	33961			0.74	0.43	0.78	0.45				0.2181	1	0.3223	0.9012	0.3015	0.59	0.4303	0.563	0.1201	0.7311	0.2007	0.2109	0.8597	0.9902	2.3514	1.8393	1.7384	0.7854
1-oleoylglycerophosphocholine (18:1)	LC/MS pos	33960			0.98	0.45	0.79	0.37				0.4561	1	0.2334	0.8647	0.2394	0.5557	0.1072	0.2629	0.1738	0.8047	0.0523	0.0826	0.7462	0.9902	1.3518	1.0744	1.3181	0.4872
2-oleoylglycerophosphocholine*	LC/MS pos	35254			0.92	0.52	0.8	0.45				0.3687	1	0.2722	0.9012	0.2661	0.59	0.1906	0.3439	0.1615	0.7855	0.0909	0.1197	0.885	0.9902	1.1376	0.906	1.0426	0.4719
1-linoleoylglycerophosphocholine (18:2n6)	LC/MS pos	34419	C04100		1.44	0.48	0.86	0.29				0.6301	1	0.0495	0.6204	0.765	0.8567	0.0083	0.0622	0.2775	0.8669	0.0345	0.0681	0.0833	0.7486	1.074	0.9276	1.5482	0.4435
2-linoleoylglycerophosphocholine*	LC/MS pos	35257			1.11	0.55	0.84	0.42				0.9729	1	0.0759	0.6204	0.5905	0.8065	0.0222	0.097	0.2113	0.8547	0.0451	0.0795	0.195	0.9325	1.0322	0.8713	1.1442	0.4766
1-eicosenoylglycerophosphocholine (20:1n9)*	LC/MS pos	44560			0.89	0.38	1.1	0.47				0.5798	1	0.2517	0.8763	0.6759	0.83	0.3106	0.4636	0.2312	0.8547	0.3123	0.2824	0.6694	0.9902	1.2526	1.3748	1.1207	0.5228
1-arachidonoylglycerophosphocholine (20:4n6)*	LC/MS pos	33228	C05208		1.27	0.51	0.7	0.28				0.7401	1	0.2015	0.8478	0.3501	0.6267	0.0647	0.1973	0.2552	0.8669	0.0518	0.0826	0.4972	0.9902	1.4341	0.9998	1.8227	0.5069
2-arachidonoylglycerophosphocholine*	LC/MS pos	35256			1.15	0.51	0.87	0.38				0.6336	1	0.2401	0.8672	0.3838	0.6494	0.1201	0.2748	0.2442	0.8547	0.0895	0.1188	0.6154	0.9902	1.2095	1.057	1.3951	0.5345
1-docosahexaenoylglycerophosphocholine (22:6n3)*	LC/MS pos	33822			1.04	0.51	0.79	0.39				0.4971	1	0.1387	0.7563	0.3317	0.6088	0.0789	0.2225	0.129	0.7556	0.0566	0.0877	0.5592	0.9902	1.0408	0.8197	1.0774	0.419
2-docosahexaenoylglycerophosphocholine*	LC/MS pos	35883			1.05	0.59	0.74	0.41				0.651	1	0.2659	0.9012	0.2646	0.59	0.08	0.2231	0.2697	0.8669	0.0459	0.0795	0.6354	0.9902	1.2188	0.896	1.2791	0.527
1-palmitoylplasmenylethanolamine*	LC/MS neg	39270			0.96	1.02	0.96	1.02				0.8854	1	0.9804	1	0.7451	0.8397	0.8369	0.7404	0.905	0.9906	0.7074	0.4424	0.9327	0.9902	1.1586	1.1144	1.1125	1.1315
1-stearoylplasmenylethanolamine*	LC/MS neg	39271			0.86	1.03	0.81	0.98				0.5262	1	0.5547	0.9453	0.5625	0.7926	0.5919	0.6796	0.3881	0.9206	0.4316	0.3477	0.9755	0.9902	1.2711	1.0325	1.0931	1.0678
1-oleoylplasmenylethanolamine*	LC/MS neg	44621			1.04	1.03	1.73	1.71				0.816	1	0.87	1	0.0479	0.2923	0.0554	0.1786	0.7794	0.9709	0.0076	0.0272	0.961	0.9902	0.9517	1.6417	0.9888	1.6871
1-palmitoylglycerophosphoethanolamine	LC/MS neg	35631		HMDB11503	0.95	0.92	1.09	1.06				0.7971	1	0.713	0.9889	0.7943	0.8599	0.8808	0.7531	0.6588	0.9673	0.7716	0.4588	0.9375	0.9902	1.0755	1.1746	1.0232	1.0843
2-palmitoylglycerophosphoethanolamine*	LC/MS pos	35684			1.01	0.51	0.78	0.39				0.5883	1	0.3986	0.9181	0.1582	0.477	0.0895	0.2336	0.329	0.8669	0.0312	0.0652	0.8283	0.9902	1.1751	0.9166	1.1919	0.4705
1-stearoylglycerophosphoethanolamine	LC/MS neg	34416		HMDB11130	1.09	0.99	1.15	1.04				0.7458	1	0.9182	1	0.7838	0.8599	0.8787	0.7531	0.8754	0.9906	0.9313	0.4993	0.7628	0.9902	1.1436	1.3103	1.2514	1.299
1-oleoylglycerophosphoethanolamine	LC/MS neg	35628		HMDB11506	0.98	1.07	1.1	1.2				0.9644	1	0.8014	0.9889	0.7714	0.8572	0.6194	0.69	0.8341	0.9906	0.5781	0.3999	0.8836	0.9902	0.991	1.0932	0.9701	1.1647
2-oleoylglycerophosphoethanolamine*	LC/MS neg	35687			0.94	0.93	1	0.99				0.6908	1	0.6608	0.9889	0.8443	0.8869	0.8122	0.7393	0.5548	0.951	0.7591	0.4557	0.9767	0.9902	1.0442	1.0429	0.9812	0.9702
2-linoleoylglycerophosphoethanolamine*	LC/MS pos	34666			0.83	0.56	0.84	0.57				0.3193	1	0.1897	0.8474	0.2991	0.59	0.176	0.3396	0.1066	0.6892	0.0947	0.1229	0.817	0.9902	1.0971	0.9237	0.9053	0.5143
1-arachidonoylglycerophosphoethanolamine*	LC/MS neg	35186		HMDB11517	0.87	0.99	0.9	1.03				0.3038	1	0.8368	0.9889	0.3667	0.6401	0.9384	0.7675	0.3822	0.9141	0.4873	0.3675	0.5575	0.9902	1.1361	1.0247	0.9846	1.0154
2-arachidonoylglycerophosphoethanolamine*	LC/MS pos	34656			0.95	0.57	0.88	0.53				0.5436	1	0.431	0.9197	0.232	0.5516	0.1707	0.3381	0.326	0.8669	0.0737	0.1061	0.8973	0.9902	1.0768	0.9472	1.0259	0.5416
2-docosapentaenoylglycerophosphoethanolamine*	LC/MS pos	34875			0.91	0.49	0.74	0.4				0.4135	1	0.4502	0.9216	0.144	0.4662	0.1613	0.328	0.2687	0.8669	0.0468	0.0795	0.964	0.9902	1.2348	0.914	1.1209	0.445
2-docosahexaenoylglycerophosphoethanolamine*	LC/MS pos	34258			0.93	0.63	0.76	0.51				0.5468	1	0.4341	0.9197	0.1463	0.468	0.1045	0.2593	0.3295	0.8669	0.033	0.0661	0.8977	0.9902	1.1027	0.8389	1.0249	0.525
2-eicosapentaenoylglycerophosphoethanolamine*	LC/MS pos	43254			1.12	0.6	0.68	0.36				0.8076	1	0.2144	0.8489	0.2178	0.5516	0.0301	0.1257	0.2928	0.8669	0.0182	0.048	0.4748	0.9902	1.2206	0.8284	1.3627	0.4967
1-docosahexaenoylglycerophosphoethanolamine*	LC/MS neg	44633			0.92	1.09	0.86	1.02				0.448	1	0.5695	0.9514	0.2343	0.5516	0.8978	0.7564	0.8918	0.9906	0.449	0.3477	0.3497	0.9902	1.1739	1.009	1.0848	1.1013
1-eicosenoylglycerophosphoethanolamine (20:1n9)*	LC/MS neg	44628			1.23	0.77	1.6	1				0.529	1	0.3081	0.9012	0.1524	0.4701	0.8397	0.7404	0.779	0.9709	0.3779	0.3205	0.2461	0.9902	0.8111	1.3005	0.9983	0.9999
1-palmitoylglycerophosphoinositol*	LC/MS neg	35305			0.85	0.88	1.01	1.05				0.1714	1	0.3351	0.9012	0.9914	0.9074	0.6835	0.7104	0.1029	0.6892	0.7788	0.4602	0.7671	0.9902	1.0976	1.1118	0.93	0.9768
1-stearoylglycerophosphoinositol	LC/MS neg	19324			0.92	0.75	1.02	0.83				0.8442	1	0.3594	0.9031	0.9639	0.9074	0.4972	0.6104	0.4309	0.9466	0.6533	0.4282	0.608	0.9902	1.3075	1.3375	1.2073	1.0062
2-stearoylglycerophosphoinositol*	LC/MS neg	39223			0.69	0.65	0.77	0.73				0.4421	1	0.3171	0.9012	0.6873	0.8306	0.5237	0.6347	0.2139	0.8547	0.4629	0.353	0.867	0.9902	1.9842	1.525	1.3733	0.9973
1-oleoylglycerophosphoinositol*	LC/MS neg	36602			0.76	0.93	0.91	1.11				0.1874	1	0.795	0.9889	0.7959	0.8599	0.4147	0.563	0.2635	0.8669	0.6917	0.4388	0.4477	0.9902	1.2535	1.1443	0.958	1.0679
1-arachidonoylglycerophosphoinositol*	LC/MS neg	34214			0.81	0.88	0.98	1.06				0.031	0.7567	0.2024	0.8478	0.7009	0.8355	0.5679	0.6711	0.0173	0.4539	0.8941	0.4898	0.5002	0.9902	1.1441	1.1166	0.9252	0.9794
2-arachidonoylglycerophosphoinositol*	LC/MS neg	38077			0.67	0.93	0.9	1.25				0.0004	0.054	0.4114	0.9181	0.2988	0.59	0.0402	0.1483	0.0018	0.2646	0.4463	0.3477	0.0311	0.6485	1.1528	1.0376	0.7683	0.9638
1-stearoylglycerophosphoserine*	LC/MS neg	45966			0.99	0.93	0.99	0.93				0.7749	1	0.5388	0.9453	0.9662	0.9074	0.7734	0.7393	0.5247	0.9466	0.862	0.4838	0.8153	0.9902	1.0435	1.0327	1.0303	0.9599
1-oleoylglycerophosphoserine	LC/MS neg	19260			0.92	1.14	0.91	1.13				0.4145	1	0.4603	0.9294	0.5548	0.7908	0.3358	0.4923	0.9554	0.9906	0.7893	0.4628	0.2743	0.9902	1.0327	0.9445	0.945	1.0724
2-oleoylglycerophosphoserine*	LC/MS neg	37948			0.8	1.25	0.97	1.51				0.1108	1	0.0731	0.6204	0.746	0.8397	0.0036	0.0388	0.8801	0.9906	0.0532	0.0832	0.0194	0.6485	0.9558	0.9286	0.7661	1.1589
1-palmitoylglycerophosphoglycerol*	LC/MS neg	45970			0.71	1.14	0.83	1.32				0.1412	1	0.5593	0.9453	0.3603	0.6341	0.2499	0.4148	0.5193	0.9466	0.8638	0.4838	0.1478	0.8748	1.3622	1.1283	0.9701	1.2822
1-oleoylglycerophosphoglycerol*	LC/MS neg	45968			0.82	1.42	0.89	1.56				0.9806	1	0.2221	0.852	0.893	0.9074	0.1847	0.3405	0.3756	0.9058	0.2993	0.2722	0.394	0.9902	1.0677	0.9538	0.8714	1.3587
glycerol	GC/MS	15122	C00116	HMDB00131	1.02	0.95	1.12	1.04				0.8342	1	0.5361	0.9453	0.1823	0.5032	0.6003	0.681	0.7713	0.9709	0.1904	0.2056	0.5583	0.9902	0.9596	1.0705	0.977	1.0127
glycerol 3-phosphate (G3P)	GC/MS	15365	C00093	HMDB00126	0.88	1.01	1.07	1.22				0.3208	1	0.9055	1	0.6152	0.8065	0.1124	0.2655	0.5338	0.9466	0.1402	0.1665	0.4308	0.9902	1.0027	1.0758	0.8873	1.084
2-palmitoylglycerol (2-monopalmitin)	GC/MS	33419			0.95	0.87	1.04	0.95				0.871	1	0.227	0.852	0.5529	0.7908	0.6414	0.6995	0.331	0.8669	0.9275	0.499	0.455	0.9902	1.054	1.093	1.0026	0.9513
1-stearoylglycerol (1-monostearin)	GC/MS	21188	D01947		1.01	1.04	0.88	0.9				0.9055	1	0.7691	0.9889	0.3012	0.59	0.3881	0.5476	0.7707	0.9709	0.1832	0.2015	0.9015	0.9902	1.1086	0.9788	1.1227	1.0134
2-stearoylglycerol (2-monostearin)	GC/MS	34059			0.91	0.96	1	1.05				0.3088	1	0.6953	0.9889	0.932	0.9074	0.5834	0.6788	0.3198	0.8669	0.7428	0.4532	0.6539	0.9902	0.7916	0.7888	0.7211	0.7559
1-oleoylglycerol (1-monoolein)	GC/MS	21184		HMDB11567	0.95	0.98	0.94	0.97				0.8071	1	0.9723	1	0.8388	0.8869	0.9951	0.7811	0.8437	0.9906	0.8891	0.4888	0.8822	0.9902	1.1228	1.0605	1.0715	1.0374
2-oleoylglycerol (2-monoolein)	GC/MS	35848			0.66	0.64	0.9	0.88				0.3194	1	0.1605	0.8285	0.9935	0.9074	0.678	0.7104	0.0935	0.6663	0.7733	0.4588	0.7645	0.9902	0.9367	0.8449	0.6178	0.5438
1-docosahexaenoylglycerol (1-monodocosahexaenoin)	LC/MS neg	35153			0.94	1.03	0.79	0.86				0.5488	1	0.838	0.9889	0.0251	0.1864	0.1314	0.2826	0.7791	0.9709	0.0098	0.0326	0.5698	0.9902	1.1221	0.881	1.05	0.9057
1,2-dipalmitoylglycerol	GC/MS	35727		HMDB07098	1.08	1.01	0.86	0.81				0.4616	1	0.9445	1	0.1349	0.4556	0.035	0.1411	0.5682	0.9593	0.0129	0.038	0.6363	0.9902	1.1274	0.9723	1.2146	0.9812
1,3-dipalmitoylglycerol	GC/MS	35728			1.01	1.12	0.75	0.83				0.9466	1	0.3047	0.9012	0.0195	0.1601	0.1833	0.3405	0.4949	0.9466	0.0112	0.035	0.4379	0.9902	1.1489	0.8584	1.1609	0.9638
palmitoyl sphingomyelin	GC/MS	37506			1.04	1.01	1.22	1.19				0.9209	1	0.9104	1	0.0679	0.3561	0.0661	0.1989	0.8809	0.9906	0.0118	0.036	0.9926	0.9926	0.89	1.0859	0.9212	1.0924
stearoyl sphingomyelin	GC/MS	19503	C00550	HMDB01348	1.02	1	0.87	0.86				0.901	1	0.9629	1	0.0499	0.2962	0.0423	0.1516	0.9038	0.9906	0.0063	0.0231	0.9561	0.9902	1.0534	0.9132	1.0722	0.9172
sphingosine	LC/MS pos	17747	C00319	HMDB00252	1.18	0.6	0.86	0.44				0.7471	1	0.3497	0.9012	0.371	0.6401	0.1361	0.2898	0.3743	0.9058	0.095	0.1229	0.6617	0.9902	1.1239	0.962	1.3262	0.5818
lanosterol	GC/MS	1128	C01724	HMDB01251	0.84	0.92	0.62	0.69				0.2553	1	0.5823	0.9617	0.0043	0.0644	0.0184	0.0951	0.2347	0.8547	0.0005	0.0038	0.6721	0.9902	1.1967	0.7474	1	0.6867
lathosterol	GC/MS	39864	C01189	HMDB01170	1	1.06	0.74	0.78				0.6697	1	0.5255	0.9453	0.0445	0.2848	0.312	0.4636	0.882	0.9906	0.035	0.0683	0.4539	0.9902	1.1718	0.8631	1.1738	0.9129
desmosterol	GC/MS	6065	C01802	HMDB02719	1.18	0.9	0.75	0.58				0.1508	1	0.5511	0.9453	0.0209	0.166	0.0001	0.0038	0.5417	0.9466	3.328e-05	0.0005	0.1524	0.8748	1.1755	0.8856	1.3842	0.8004
cholesterol	GC/MS	63	C00187	HMDB00067	1.08	0.91	0.9	0.76				0.3606	1	0.3301	0.9012	0.1046	0.4222	0.0012	0.0209	0.9656	0.9906	0.0009	0.0054	0.1853	0.9325	1.1092	0.9964	1.1955	0.9051
7-alpha-hydroxycholesterol	GC/MS	35692	C03594	HMDB01496	1.07	0.87	0.97	0.79				0.9039	1	0.6378	0.985	0.8984	0.9074	0.4735	0.5938	0.8041	0.9738	0.5501	0.3902	0.6757	0.9902	0.9283	0.8964	0.9967	0.784
7-beta-hydroxycholesterol	GC/MS	35092		HMDB06119	1.1	0.97	0.83	0.73				0.4682	1	0.7425	0.9889	0.1206	0.4518	0.0125	0.0851	0.7775	0.9709	0.0054	0.0212	0.4567	0.9902	1.0042	0.8362	1.1028	0.8077
24(S)-hydroxycholesterol	GC/MS	36866	C13550	HMDB01419	1.08	1.03	1.08	1.02				0.4367	1	0.6696	0.9889	0.5327	0.7817	0.7861	0.7393	0.3955	0.9305	0.5271	0.3822	0.8021	0.9902	0.9475	1.0196	1.0215	1.0454
campesterol	GC/MS	39511	C01789	HMDB02869	1.01	0.94	0.86	0.8				0.916	1	0.5012	0.9453	0.2341	0.5516	0.0548	0.1786	0.6874	0.9673	0.0306	0.0652	0.5819	0.9902	1.1269	0.9718	1.1369	0.9093
corticosterone	LC/MS pos	5983	C02140	HMDB01547	1.11	0.67	1.59	0.96				0.5075	1	0.0093	0.2997	0.0035	0.0644	0.7873	0.7393	0.1449	0.7674	0.0484	0.0795	0.0208	0.6485	0.7159	1.1372	0.7915	0.7584
cholate	LC/MS neg	22842	C00695	HMDB00619	1.13	2.68	1	2.38				0.6644	1	0.1748	0.8298	1	0.9074	0.3484	0.5041	0.2061	0.8547	0.5056	0.3739	0.5056	0.9902	0.7096	0.7096	0.7987	1.9015
taurocholate	LC/MS neg	18497	C05122	HMDB00036	0.88	3.24	0.97	3.58				0.7476	1	0.3019	0.9012	0.9865	0.9074	0.1848	0.3405	0.6113	0.9657	0.3505	0.3059	0.3386	0.9902	0.7208	0.702	0.6347	2.2724
beta-muricholate	LC/MS neg	31885	C17726	HMDB00415	1	1	1	1				1	1	1	1	1	0.9074	1	0.7811							1	1	1	1
tauro(alpha + beta)muricholate	LC/MS neg	43167			0.91	3.5	0.99	3.8				0.8039	1	0.2489	0.8763	0.985	0.9074	0.1698	0.3381	0.5175	0.9466	0.334	0.2984	0.3212	0.9902	0.6456	0.6401	0.5886	2.2375
inosine	LC/MS neg	1123	C00294	HMDB00195	0.94	1.04	1	1.11				0.4293	1	0.6703	0.9889	0.9023	0.9074	0.2772	0.4375	0.7946	0.9729	0.4921	0.3675	0.391	0.9902	0.9274	0.932	0.8755	0.9719
hypoxanthine	LC/MS neg	3127	C00262	HMDB00157	1.04	1.01	1.06	1.03				0.365	1	0.8412	0.9889	0.2293	0.5516	0.6138	0.6893	0.4338	0.9466	0.229	0.2261	0.6154	0.9902	0.9595	1.0179	1.0021	1.0276
xanthine	LC/MS pos	3147	C00385	HMDB00292	1.08	0.98	1.04	0.95				0.2083	1	0.7679	0.9889	0.4763	0.727	0.395	0.5503	0.4897	0.9466	0.9207	0.4974	0.2717	0.9902	0.9805	1.0207	1.0592	1.0022
xanthosine	LC/MS neg	15136	C01762	HMDB00299	0.95	1.18	1.02	1.26				0.621	1	0.1554	0.8209	0.9278	0.9074	0.0497	0.1725	0.5027	0.9466	0.1409	0.1665	0.1767	0.922	0.9904	1.0058	0.9419	1.19
allantoin	GC/MS	1107	C02350	HMDB00462	0.77	0.97	1.04	1.31				0.3226	1	0.9028	1	0.821	0.8753	0.1852	0.3405	0.5372	0.9466	0.2714	0.2533	0.431	0.9902	1.0938	1.133	0.8413	1.1032
adenosine 5'-triphosphate (ATP)	LC/MS neg	33449	C00002	HMDB00538	0.92	1.01	1.02	1.11				0.4297	1	0.8501	0.9889	0.9607	0.9074	0.3064	0.4636	0.6692	0.9673	0.4467	0.3477	0.4888	0.9902	0.9815	1.0001	0.903	1.0065
adenosine 5'-diphosphate (ADP)	LC/MS neg	3108	C00008	HMDB01341	0.99	1.06	0.94	1				0.6569	1	0.6671	0.9889	0.5712	0.7926	0.7583	0.7378	0.992	0.9983	0.8542	0.4838	0.5371	0.9902	1.0136	0.9536	1.0074	1.0119
adenosine 5'-monophosphate (AMP)	LC/MS pos	32342	C00020	HMDB00045	0.88	1.12	0.8	1.01				0.0574	0.903	0.1163	0.6873	0.0029	0.0581	0.7388	0.7302	0.8	0.9729	0.0477	0.0795	0.0166	0.6485	1.0973	0.8773	0.9674	0.9819
adenosine 2'-monophosphate (2'-AMP)	LC/MS pos	36815	C00946	HMDB11617	0.94	0.76	1.47	1.2				0.6746	1	0.1659	0.8298	0.1768	0.4954	0.7015	0.7144	0.2022	0.8547	0.2203	0.2223	0.486	0.9902	0.8553	1.2596	0.7999	0.9629
adenosine 3',5'-cyclic monophosphate (cAMP)	LC/MS neg	2831	C00575	HMDB00058	1.01	0.97	1.03	0.99				0.9833	1	0.7179	0.9889	0.9514	0.9074	0.7797	0.7393	0.7869	0.9709	0.8769	0.4857	0.8096	0.9902	0.9749	1.0024	0.9808	0.9691
adenosine	LC/MS pos	555	C00212	HMDB00050	0.95	0.84	0.83	0.74				0.4229	1	0.0117	0.3065	0.0092	0.0934	6.6268e-05	0.003	0.0193	0.4539	1.265e-05	0.0003	0.1933	0.9325	1.1682	0.9701	1.1085	0.815
adenine	GC/MS	554	C00147	HMDB00034	1.05	1.19	0.85	0.97				0.714	1	0.0848	0.6204	0.1042	0.4222	0.7949	0.7393	0.1384	0.7674	0.1807	0.2009	0.325	0.9902	0.9894	0.8404	1.0363	1.0023
guanosine 5'- monophosphate (5'-GMP)	LC/MS pos	2849	C00144	HMDB01397	0.93	1.03	0.96	1.06				0.4509	1	0.7377	0.9889	0.6809	0.83	0.4976	0.6104	0.7653	0.9709	0.8491	0.4838	0.442	0.9902	1.0231	0.9815	0.9525	1.0068
guanosine	LC/MS pos	1573	C00387	HMDB00133	0.77	1.05	1.03	1.4				1.3067e-05	0.0038	0.2457	0.8763	0.7118	0.8397	2.0015e-07	4.5179e-05	0.0073	0.4205	2.1307e-05	0.0005	9.0119e-05	0.0259	0.9902	1.0161	0.762	1.0696
uridine	LC/MS neg	606	C00299	HMDB00296	0.96	0.98	0.98	0.99				0.5412	1	0.774	0.9889	0.8113	0.8719	0.9309	0.7648	0.5258	0.9466	0.9143	0.4974	0.818	0.9902	1.0283	1.0061	0.9891	0.9811
uracil	GC/MS	605	C00106	HMDB00300	1.25	1.03	1.14	0.94				0.0325	0.7567	0.6192	0.985	0.2783	0.59	0.5258	0.6347	0.0617	0.6259	0.7457	0.4532	0.2267	0.9711	0.8937	1.0199	1.1167	1.0515
pseudouridine	LC/MS neg	33442	C02067	HMDB00767	0.92	1.1	1.01	1.21				0.3042	1	0.4441	0.9197	0.9788	0.9074	0.0832	0.2264	0.8497	0.9906	0.2212	0.2223	0.2079	0.9472	0.9568	0.9651	0.8801	1.0614
beta-alanine	GC/MS	55	C00099	HMDB00056	1.01	1.02	1.15	1.16				0.8818	1	0.7715	0.9889	0.0269	0.1908	0.0195	0.0951	0.7563	0.9709	0.002	0.0105	0.9201	0.9902	0.945	1.0845	0.9501	1.1053
cytidine 5'-monophosphate (5'-CMP)	LC/MS pos	2372	C00055	HMDB00095	0.94	1.1	0.89	1.04				0.2207	1	0.1058	0.6793	0.0516	0.2962	0.3808	0.5405	0.7694	0.9709	0.4258	0.3459	0.048	0.6485	1.0409	0.9248	0.9765	1.0174
cytidine	LC/MS pos	514	C00475	HMDB00089	1.04	0.95	1.11	1.02				0.7137	1	0.6091	0.978	0.2979	0.59	0.8639	0.7482	0.9183	0.9906	0.3904	0.3256	0.5352	0.9902	0.9724	1.0816	1.0083	1.0245
thymidine	LC/MS neg	39539	C00214	HMDB00273	0.88	0.86	1.14	1.11				0.3082	1	0.2009	0.8478	0.2851	0.59	0.4203	0.563	0.1081	0.6892	0.1882	0.2047	0.8489	0.9902	1.0154	1.1528	0.8964	0.9955
methylphosphate	GC/MS	37070			1.12	0.91	1.17	0.94				0.307	1	0.48	0.9438	0.1713	0.4954	0.7272	0.7302	0.8201	0.989	0.4633	0.353	0.2246	0.9711	0.921	1.074	1.0332	0.9759
nicotinate	LC/MS neg	1504	C00253	HMDB01488	0.9	1.01	0.93	1.05				0.306	1	0.8418	0.9889	0.4125	0.6803	0.6833	0.7104	0.5567	0.951	0.7688	0.4588	0.3865	0.9902	1.1021	1.0289	0.9958	1.0428
nicotinamide	LC/MS pos	594	C00153	HMDB01406	0.92	0.96	0.94	0.98				0.286	1	0.6881	0.9889	0.4897	0.7423	0.9858	0.7811	0.3	0.8669	0.6156	0.4107	0.6333	0.9902	1.0481	0.9874	0.9677	0.9464
nicotinamide adenine dinucleotide (NAD+)	LC/MS pos	5278	C00003	HMDB00902	1.15	1.19	1.16	1.2				0.2023	1	0.092	0.6328	0.11	0.437	0.0458	0.1617	0.0397	0.5411	0.0132	0.0382	0.7585	0.9902	0.8535	0.9931	0.9819	1.1784
riboflavin (Vitamin B2)	LC/MS pos	1827	C00255	HMDB00244	1.05	1.1	1.05	1.11				0.7965	1	0.4149	0.9181	0.6099	0.8065	0.288	0.4514	0.4482	0.9466	0.2677	0.2528	0.6914	0.9902	0.9712	1.0233	1.0161	1.1259
flavin adenine dinucleotide (FAD)	LC/MS neg	2134	C00016	HMDB01248	1.48	1.03	1.36	0.95				0.6516	1	0.9563	1	0.6776	0.83	0.985	0.7811	0.7202	0.9709	0.7585	0.4557	0.7788	0.9902	0.9925	1.346	1.4701	1.3913
pantothenate	LC/MS pos	1508	C00864	HMDB00210	1.08	1.04	1.4	1.36				0.2716	1	0.4015	0.9181	1.4394e-05	0.0013	3.0081e-05	0.0023	0.1738	0.8047	7.3765e-08	5.536e-06	0.8501	0.9902	0.8449	1.1817	0.9087	1.2338
pantethine	LC/MS neg	39791	C12661	HMDB03828	0.84	0.9	1.2	1.27				0.0789	0.9292	0.3046	0.9012	0.1129	0.4421	0.0226	0.097	0.0521	0.6083	0.0078	0.0274	0.5869	0.9902	0.9864	1.1835	0.8334	1.0617
phosphopantetheine	LC/MS neg	15504	C01134	HMDB01416	1.07	1.17	1.78	1.94				0.4411	1	0.1249	0.7076	0.0004	0.0176	4.5901e-05	0.0026	0.1058	0.6892	9.5063e-07	3.5672e-05	0.5758	0.9902	0.8262	1.4685	0.8844	1.7191
3'-dephosphocoenzyme A	LC/MS neg	18289	C00882	HMDB01373	1.62	1.03	1.83	1.17				0.5673	1	0.934	1	0.2779	0.59	0.5459	0.652	0.6431	0.9657	0.2346	0.2298	0.7288	0.9902	0.6305	1.152	1.0214	1.1907
coenzyme A	LC/MS neg	2936	C00010	HMDB01423	1.4	1.11	1.48	1.17				0.6202	1	0.8195	0.9889	0.3173	0.6042	0.4611	0.5847	0.6091	0.9657	0.2222	0.2223	0.8495	0.9902	0.7497	1.1065	1.0489	1.227
ascorbate (Vitamin C)	GC/MS	1640	C00072	HMDB00044	1.04	1.01	1.03	1				0.7013	1	0.7424	0.9889	0.7968	0.8599	0.8396	0.7404	0.6149	0.9657	0.7451	0.4532	0.9689	0.9902	0.9764	1.0099	1.0165	1.021
dehydroascorbate	GC/MS	1659	C05422	HMDB01264	1.14	0.68	1.12	0.67				0.2671	1	0.0021	0.2041	0.3537	0.6267	0.0013	0.0209	0.1223	0.7311	0.0733	0.1061	0.0034	0.4951	1.005	1.1227	1.1478	0.7684
threonate	GC/MS	27738	C01620	HMDB00943	1.02	0.79	0.97	0.75				0.8128	1	0.0063	0.2618	0.7455	0.8397	0.0015	0.0215	0.0654	0.6259	0.0111	0.035	0.0321	0.6485	1.0588	1.0247	1.0802	0.8101
alpha-tocopherol	GC/MS	1561	C02477	HMDB01893	1.03	1.14	1.21	1.34				0.7043	1	0.3054	0.9012	0.1866	0.5044	0.0536	0.1785	0.3215	0.8669	0.0243	0.0581	0.644	0.9902	0.8794	1.0598	0.9046	1.2089
pyridoxal	LC/MS pos	1651	C00250	HMDB01545	1.18	1.07	1.16	1.05				0.0699	0.9292	0.3879	0.9128	0.0884	0.3878	0.4547	0.5799	0.0609	0.6259	0.0852	0.1148	0.4821	0.9902	0.8712	1.0101	1.0303	1.078
methyl-4-hydroxybenzoate	GC/MS	34386	D01400		1.11	0.85	0.88	0.67				0.5108	1	0.4528	0.9216	0.7833	0.8599	0.0993	0.2498	0.9468	0.9906	0.1719	0.1955	0.3215	0.9902	0.8129	0.7121	0.9048	0.6051
ergothioneine	LC/MS pos	37459	C05570	HMDB03045	0.82	1.02	1.36	1.68				0.284	1	0.7685	0.9889	0.2272	0.5516	0.0139	0.0858	0.5784	0.96	0.0109	0.035	0.3342	0.9902	0.9576	1.2996	0.7898	1.3271
erythritol	GC/MS	20699	C00503	HMDB02994	1.09	1	1.05	0.96				0.3912	1	0.8901	1	0.6215	0.8065	0.8181	0.7404	0.4809	0.9466	0.8516	0.4838	0.6091	0.9902	0.963	1.013	1.0532	1.0109
homostachydrine*	LC/MS pos	33009	C08283		0.84	1.09	0.91	1.18				0.0465	0.8393	0.2963	0.9012	0.3248	0.6084	0.0407	0.1483	0.4771	0.9466	0.4258	0.3459	0.0343	0.6485	1.0879	0.9922	0.9192	1.0837
2-pyrrolidinone	GC/MS	31675		HMDB02039	1.34	0.76	1.12	0.64				0.1746	1	0.3214	0.9012	0.6137	0.8065	0.0689	0.1995	0.7882	0.9709	0.3371	0.2994	0.1005	0.7486	1.1355	1.2716	1.5193	0.9707
glycerol 2-phosphate	GC/MS	27728	C02979	HMDB02520	0.99	0.93	1.09	1.03				0.8187	1	0.7851	0.9889	0.6545	0.8174	0.6861	0.7104	0.7228	0.9709	0.5477	0.3902	0.9754	0.9902	0.9936	1.0832	0.9833	1.0115
pepstatin A	LC/MS neg	37474			1	1	1	1				1	1	1	1	1	0.9074	1	0.7811							1	1	1	1
trizma acetate	GC/MS	20710	C07182		0.68	0.01	66.07	1				0.7498	1	0.002	0.2041	0.0046	0.0644	1	0.7811	0.0136	0.4539	0.0379	0.0714	0.0379	0.6485	0.1538	10.1622	0.1047	0.1047
